# Supplementary material for: Crystal structure and Hirshfeld surface analysis of dimethyl (1R*,3aS*,3a1 R*,6aS*,9R*,9aS*)-3a1,5,6,9a-tetra­hydro-1H,4H,9H-1,3a:6a,9-di­epoxy­phenalene-2,3-di­carboxyl­ate
Source: Acta Crystallogr E Crystallogr Commun. 2019 Mar 20;75(Pt 4):460–4. doi: 10.1107/S2056989019003499 (PMC6509682; doi:10.1107/S2056989019003499)
Supplement: Supplementary file 1 [file e-75-00460-sup1.cif]

##############################################################################
#                                                                            #
# This CIF contains the data in a paper accepted for publication in          #
# Acta Crystallographica Section E. It conforms to the requirements of       #
# Notes for Authors for Acta Crystallographica Section E, and has been       #
# peer reviewed under the auspices of the IUCr Commission on Journals.       #
#                                                                            #
# Full details of the Crystallographic Information File format               #
# are given in the paper "The Crystallographic Information File (CIF):       #
# a New Standard Archive File for Crystallography" by S. R. Hall, F. H.      #
# Allen and I. D. Brown [Acta Cryst. (1991), A47, 655-685].                  #
#                                                                            #
# The current version of the core CIF dictionary is obtainable from          #
# ftp://ftp.iucr.org/pub/cif_core.dic.                                       #
#                                                                            #
# Software is freely available for graphical display of the structure(s)     #
# in this CIF. For information consult the CIF software page                 #
# http://www.iucr.org/resources/cif/software.                                #
#                                                                            #
# This file may be used for bona fide research purposes within the           #
# scientific community so long as proper attribution is given to the journal # 
# article from which it was obtained.                                        #
#                                                                            #
##############################################################################
data_2
_database_code_depnum_ccdc_archive 'CCDC 1902671'
_audit_creation_method     'SHELXL-2018/3'
_chemical_name_systematic
;
Dimethyl
(1<i>RS</i>,3a<i>SR</i>,6a<i>SR</i>,9<i>RS</i>,9a<i>SR</i>,9b<i>RS</i>)-\
5,6,9a,9b-tetrahydro-1<i>H</i>,4<i>H</i>,9<i>H</i>-1,3a:6a,9-\
diepoxyphenalene-2,3-dicarboxylate
;
_chemical_name_common     ?
_chemical_formula_moiety     'C17 H18 O6'
_chemical_formula_sum     'C17 H18 O6'
_chemical_formula_iupac     'C17 H18 O6'
_chemical_formula_weight     318.31
_chemical_melting_point     ?
_space_group_crystal_system     monoclinic
_space_group_name_H-M_alt     'P 21/c'
_space_group_name_Hall     '-P 2ybc'
loop_
    _space_group_symop_operation_xyz
    'x, y, z'
    '-x, y+1/2, -z+1/2'
    '-x, -y, -z'
    'x, -y-1/2, z-1/2'
_cell_length_a     9.3903(19)
_cell_length_b     14.157(3)
_cell_length_c     11.520(2)
_cell_angle_alpha     90
_cell_angle_beta     99.032(3)
_cell_angle_gamma     90
_cell_volume     1512.5(5)
_cell_formula_units_Z     4
_cell_measurement_reflns_used     500
_cell_measurement_theta_min     3.5
_cell_measurement_theta_max     35.0
_cell_measurement_temperature     100(2)
_exptl_crystal_description     prism
_exptl_crystal_colour     colourless
_exptl_crystal_size_max     0.35
_exptl_crystal_size_mid     0.15
_exptl_crystal_size_min     0.10
_exptl_crystal_density_diffrn     1.398
_exptl_crystal_density_meas     ?
_exptl_crystal_density_method     ?
_exptl_crystal_F_000     672
_exptl_absorpt_coefficient_mu     0.227
_exptl_absorpt_correction_type     multi-scan
_exptl_absorpt_process_details
;
(<i>Scala</i>; Evans, 2006)
;
_exptl_absorpt_correction_T_min     0.918
_exptl_absorpt_correction_T_max     0.975
_diffrn_ambient_temperature     100(2)
_diffrn_source     ?
_diffrn_radiation_type     synchrotron
_diffrn_radiation_wavelength     0.96990
_diffrn_measurement_device_type     'MAR CCD'
_diffrn_measurement_method     '/f scan'
_diffrn_detector_area_resol_mean     ?
_diffrn_reflns_number     17699
_diffrn_reflns_av_R_equivalents     0.1511
_diffrn_reflns_av_unetI/netI     0.1302
_diffrn_reflns_theta_min     3.584
_diffrn_reflns_theta_max     38.462
_diffrn_reflns_theta_full     35.587
_diffrn_measured_fraction_theta_max     0.963
_diffrn_measured_fraction_theta_full     0.999
_diffrn_reflns_limit_h_min     -11
_diffrn_reflns_limit_h_max     12
_diffrn_reflns_limit_k_min     -17
_diffrn_reflns_limit_k_max     14
_diffrn_reflns_limit_l_min     -14
_diffrn_reflns_limit_l_max     14
_refine_special_details     ?
_reflns_number_total     3216
_reflns_number_gt     2464
_reflns_threshold_expression     'I > 2\s(I)'
_refine_ls_structure_factor_coef     Fsqd
_refine_ls_matrix_type     full
_refine_ls_R_factor_all     0.0814
_refine_ls_R_factor_gt     0.0671
_refine_ls_wR_factor_gt     0.1633
_refine_ls_wR_factor_ref     0.1918
_refine_ls_goodness_of_fit_ref     1.113
_refine_ls_restrained_S_all     1.113
_refine_ls_number_reflns     3216
_refine_ls_number_parameters     211
_refine_ls_number_restraints     0
_refine_ls_hydrogen_treatment     constr
_refine_ls_weighting_scheme     calc
_refine_ls_weighting_details
                      'w=1/[\s^2^(Fo^2^)+(0.0746P)^2^] where P=(Fo^2^+2Fc^2^)/3'
_atom_sites_solution_hydrogens     geom
_atom_sites_solution_primary     ?
_atom_sites_solution_secondary     ?
_refine_ls_shift/su_max     0.000
_refine_ls_shift/su_mean     0.000
_refine_diff_density_max     0.502
_refine_diff_density_min     -0.405
_refine_ls_extinction_method
;
SHELXL2018 (Sheldrick, 2015)
;
_refine_ls_extinction_coef     0.038(4)
_refine_ls_extinction_expression
                                  'Fc^*^=kFc[1+0.001xFc^2^\l^3^/sin(2\q)]^-1/4^'
loop_
    _atom_type_symbol
    _atom_type_description
    _atom_type_scat_dispersion_real
    _atom_type_scat_dispersion_imag
    _atom_type_scat_source
    'C' 'C' 0.0070 0.0030
                         'International Tables Vol C Tables 4.2.6.8 and 6.1.1.4'
    'H' 'H' 0.0000 0.0000
                         'International Tables Vol C Tables 4.2.6.8 and 6.1.1.4'
    'O' 'O' 0.0210 0.0120
                         'International Tables Vol C Tables 4.2.6.8 and 6.1.1.4'
_computing_data_collection     'Automar'
_computing_cell_refinement     'iMosflm'
_computing_data_reduction     'iMosflm'
_computing_structure_solution
;
SHELXS97 (Sheldrick, 2008)
;
_computing_structure_refinement
;
SHELXL2018 (Sheldrick, 2015)
;
_computing_molecular_graphics
;
ORTEP-3 for Windows (Farrugia, 2012)
;
_computing_publication_material
;
PLATON (Spek, 2009)
;
loop_
    _atom_site_type_symbol
    _atom_site_label
    _atom_site_fract_x
    _atom_site_fract_y
    _atom_site_fract_z
    _atom_site_U_iso_or_equiv
    _atom_site_adp_type
    _atom_site_calc_flag
    _atom_site_occupancy
    _atom_site_disorder_assembly
    _atom_site_disorder_group
    C C1 0.20277(19) 0.59385(13) 0.59498(15) 0.0155(5) Uani d 1 . .
    H H1 0.106665 0.591973 0.621979 0.019 Uiso calc 1 . .
    C C2 0.21999(18) 0.67977(14) 0.51388(16) 0.0177(5) Uani d 1 . .
    C C3 0.0861(2) 0.67729(14) 0.41833(16) 0.0195(5) Uani d 1 . .
    H H3 0.006228 0.719276 0.409799 0.023 Uiso calc 1 . .
    C C4 0.1054(2) 0.60374(14) 0.34962(16) 0.0214(5) Uani d 1 . .
    H H4 0.041452 0.582144 0.282721 0.026 Uiso calc 1 . .
    C C5 0.25131(19) 0.56171(14) 0.40095(15) 0.0173(5) Uani d 1 . .
    H H5 0.299224 0.523974 0.344653 0.021 Uiso calc 1 . .
    C C6 0.22826(19) 0.50832(14) 0.51569(15) 0.0163(5) Uani d 1 . .
    H H6 0.144221 0.464107 0.502585 0.020 Uiso calc 1 . .
    C C7 0.36433(19) 0.46304(13) 0.58988(15) 0.0157(5) Uani d 1 . .
    H H7 0.419362 0.418266 0.546483 0.019 Uiso calc 1 . .
    C C8 0.31304(18) 0.42263(13) 0.69973(15) 0.0156(5) Uani d 1 . .
    C C9 0.29437(19) 0.49717(13) 0.76792(16) 0.0160(5) Uani d 1 . .
    C C10 0.33216(18) 0.58488(13) 0.69840(15) 0.0141(5) Uani d 1 . .
    C C11 0.3755(2) 0.67670(13) 0.76102(16) 0.0194(5) Uani d 1 . .
    H H11A 0.465992 0.667147 0.816594 0.023 Uiso calc 1 . .
    H H11B 0.299650 0.695990 0.806996 0.023 Uiso calc 1 . .
    C C12 0.3976(2) 0.75571(15) 0.67394(17) 0.0198(5) Uani d 1 . .
    H H12A 0.481612 0.739906 0.635317 0.024 Uiso calc 1 . .
    H H12B 0.419398 0.815491 0.717708 0.024 Uiso calc 1 . .
    C C13 0.2644(2) 0.77010(14) 0.57926(17) 0.0202(5) Uani d 1 . .
    H H13A 0.183317 0.793440 0.616846 0.024 Uiso calc 1 . .
    H H13B 0.286127 0.818677 0.522740 0.024 Uiso calc 1 . .
    C C14 0.27146(19) 0.32255(14) 0.71005(16) 0.0159(5) Uani d 1 . .
    C C15 0.1868(2) 0.20708(15) 0.83169(18) 0.0268(5) Uani d 1 . .
    H H15A 0.104113 0.188440 0.773336 0.040 Uiso calc 1 . .
    H H15B 0.162026 0.200255 0.910798 0.040 Uiso calc 1 . .
    H H15C 0.269400 0.166559 0.823982 0.040 Uiso calc 1 . .
    C C16 0.22323(19) 0.50325(14) 0.87480(16) 0.0163(5) Uani d 1 . .
    C C17 0.2451(3) 0.46966(17) 1.07828(17) 0.0322(6) Uani d 1 . .
    H H17A 0.179303 0.415658 1.075185 0.048 Uiso calc 1 . .
    H H17B 0.191531 0.528174 1.085776 0.048 Uiso calc 1 . .
    H H17C 0.321654 0.463002 1.146134 0.048 Uiso calc 1 . .
    O O1 0.32913(13) 0.64562(9) 0.44759(10) 0.0165(4) Uani d 1 . .
    O O2 0.44470(13) 0.54506(9) 0.64055(10) 0.0160(4) Uani d 1 . .
    O O3 0.27815(14) 0.26386(10) 0.63425(11) 0.0211(4) Uani d 1 . .
    O O4 0.22345(14) 0.30455(10) 0.81243(11) 0.0216(4) Uani d 1 . .
    O O5 0.10290(15) 0.53573(11) 0.87145(11) 0.0287(4) Uani d 1 . .
    O O6 0.30886(14) 0.47284(10) 0.97057(11) 0.0231(4) Uani d 1 . .
loop_
    _atom_site_aniso_label
    _atom_site_aniso_U_11
    _atom_site_aniso_U_22
    _atom_site_aniso_U_33
    _atom_site_aniso_U_12
    _atom_site_aniso_U_13
    _atom_site_aniso_U_23
    C1 0.0115(9) 0.0231(12) 0.0132(9) 0.0005(7) 0.0054(7) 0.0011(8)
    C2 0.0127(9) 0.0273(12) 0.0140(9) 0.0018(8) 0.0053(7) 0.0002(8)
    C3 0.0177(10) 0.0258(12) 0.0155(9) 0.0009(8) 0.0043(7) 0.0040(8)
    C4 0.0182(10) 0.0328(13) 0.0131(9) -0.0008(8) 0.0028(7) 0.0055(8)
    C5 0.0180(10) 0.0214(11) 0.0133(9) -0.0026(8) 0.0051(7) -0.0039(8)
    C6 0.0135(9) 0.0236(12) 0.0129(9) -0.0010(8) 0.0054(7) -0.0002(8)
    C7 0.0148(9) 0.0193(11) 0.0140(9) 0.0003(7) 0.0057(7) -0.0032(8)
    C8 0.0126(9) 0.0216(12) 0.0134(9) 0.0003(8) 0.0047(7) 0.0015(8)
    C9 0.0129(9) 0.0236(12) 0.0120(9) -0.0001(8) 0.0037(7) 0.0020(8)
    C10 0.0125(9) 0.0199(11) 0.0112(9) 0.0025(7) 0.0055(7) -0.0007(7)
    C11 0.0164(10) 0.0270(12) 0.0156(9) -0.0019(8) 0.0055(7) -0.0015(8)
    C12 0.0195(10) 0.0208(12) 0.0197(10) -0.0042(8) 0.0051(7) -0.0025(8)
    C13 0.0213(10) 0.0221(12) 0.0186(10) 0.0012(8) 0.0072(7) -0.0008(8)
    C14 0.0119(9) 0.0220(12) 0.0143(9) 0.0026(7) 0.0032(7) 0.0010(8)
    C15 0.0328(12) 0.0273(13) 0.0219(10) -0.0056(10) 0.0088(9) 0.0049(9)
    C16 0.0183(10) 0.0167(11) 0.0146(9) -0.0027(7) 0.0048(7) -0.0013(7)
    C17 0.0488(15) 0.0368(14) 0.0141(10) 0.0058(11) 0.0148(9) 0.0028(10)
    O1 0.0154(7) 0.0210(8) 0.0148(7) -0.0006(5) 0.0070(5) -0.0011(6)
    O2 0.0128(7) 0.0214(8) 0.0151(7) -0.0006(5) 0.0060(5) -0.0033(5)
    O3 0.0236(8) 0.0228(9) 0.0177(7) 0.0006(6) 0.0057(6) -0.0018(6)
    O4 0.0282(8) 0.0212(8) 0.0175(7) -0.0017(6) 0.0099(6) 0.0028(6)
    O5 0.0204(8) 0.0479(11) 0.0198(8) 0.0063(7) 0.0094(6) -0.0001(7)
    O6 0.0283(8) 0.0319(9) 0.0100(7) 0.0043(6) 0.0054(6) 0.0023(6)
_geom_special_details
;
 All esds (except the esd in the dihedral angle between two l.s. planes)
 are estimated using the full covariance matrix.  The cell esds are taken
 into account individually in the estimation of esds in distances, angles
 and torsion angles; correlations between esds in cell parameters are only
 used when they are defined by crystal symmetry.  An approximate (isotropic)
 treatment of cell esds is used for estimating esds involving l.s. planes.
;
loop_
    _geom_bond_atom_site_label_1
    _geom_bond_atom_site_label_2
    _geom_bond_site_symmetry_2
    _geom_bond_distance
    _geom_bond_publ_flag
    C1 C2 . 1.558(3) ?
    C1 C6 . 1.558(3) ?
    C1 C10 . 1.568(2) ?
    C1 H1 . 1.0000 ?
    C2 O1 . 1.454(2) ?
    C2 C13 . 1.509(3) ?
    C2 C3 . 1.536(3) ?
    C3 C4 . 1.337(3) ?
    C3 H3 . 0.9500 ?
    C4 C5 . 1.525(3) ?
    C4 H4 . 0.9500 ?
    C5 O1 . 1.453(2) ?
    C5 C6 . 1.567(2) ?
    C5 H5 . 1.0000 ?
    C6 C7 . 1.559(3) ?
    C6 H6 . 1.0000 ?
    C7 O2 . 1.456(2) ?
    C7 C8 . 1.534(2) ?
    C7 H7 . 1.0000 ?
    C8 C9 . 1.343(3) ?
    C8 C14 . 1.479(3) ?
    C9 C16 . 1.493(2) ?
    C9 C10 . 1.549(3) ?
    C10 O2 . 1.449(2) ?
    C10 C11 . 1.511(2) ?
    C11 C12 . 1.538(3) ?
    C11 H11A . 0.9900 ?
    C11 H11B . 0.9900 ?
    C12 C13 . 1.539(3) ?
    C12 H12A . 0.9900 ?
    C12 H12B . 0.9900 ?
    C13 H13A . 0.9900 ?
    C13 H13B . 0.9900 ?
    C14 O3 . 1.214(2) ?
    C14 O4 . 1.351(2) ?
    C15 O4 . 1.448(2) ?
    C15 H15A . 0.9800 ?
    C15 H15B . 0.9800 ?
    C15 H15C . 0.9800 ?
    C16 O5 . 1.215(2) ?
    C16 O6 . 1.331(2) ?
    C17 O6 . 1.461(2) ?
    C17 H17A . 0.9800 ?
    C17 H17B . 0.9800 ?
    C17 H17C . 0.9800 ?
loop_
    _geom_angle_atom_site_label_1
    _geom_angle_atom_site_label_2
    _geom_angle_atom_site_label_3
    _geom_angle_site_symmetry_1
    _geom_angle_site_symmetry_3
    _geom_angle
    _geom_angle_publ_flag
    C2 C1 C6 . . 102.44(14) ?
    C2 C1 C10 . . 112.21(14) ?
    C6 C1 C10 . . 102.16(13) ?
    C2 C1 H1 . . 113.0 ?
    C6 C1 H1 . . 113.0 ?
    C10 C1 H1 . . 113.0 ?
    O1 C2 C13 . . 112.43(15) ?
    O1 C2 C3 . . 100.43(13) ?
    C13 C2 C3 . . 120.53(16) ?
    O1 C2 C1 . . 101.74(14) ?
    C13 C2 C1 . . 114.14(15) ?
    C3 C2 C1 . . 105.17(14) ?
    C4 C3 C2 . . 105.69(16) ?
    C4 C3 H3 . . 127.2 ?
    C2 C3 H3 . . 127.2 ?
    C3 C4 C5 . . 105.73(17) ?
    C3 C4 H4 . . 127.1 ?
    C5 C4 H4 . . 127.1 ?
    O1 C5 C4 . . 101.15(15) ?
    O1 C5 C6 . . 102.15(13) ?
    C4 C5 C6 . . 106.29(14) ?
    O1 C5 H5 . . 115.2 ?
    C4 C5 H5 . . 115.2 ?
    C6 C5 H5 . . 115.2 ?
    C1 C6 C7 . . 100.74(13) ?
    C1 C6 C5 . . 100.02(14) ?
    C7 C6 C5 . . 116.80(14) ?
    C1 C6 H6 . . 112.6 ?
    C7 C6 H6 . . 112.6 ?
    C5 C6 H6 . . 112.6 ?
    O2 C7 C8 . . 100.19(13) ?
    O2 C7 C6 . . 102.74(14) ?
    C8 C7 C6 . . 105.62(13) ?
    O2 C7 H7 . . 115.5 ?
    C8 C7 H7 . . 115.5 ?
    C6 C7 H7 . . 115.5 ?
    C9 C8 C14 . . 130.17(16) ?
    C9 C8 C7 . . 106.03(16) ?
    C14 C8 C7 . . 123.00(15) ?
    C8 C9 C16 . . 130.09(17) ?
    C8 C9 C10 . . 105.42(15) ?
    C16 C9 C10 . . 123.29(15) ?
    O2 C10 C11 . . 113.16(14) ?
    O2 C10 C9 . . 99.72(14) ?
    C11 C10 C9 . . 120.61(15) ?
    O2 C10 C1 . . 102.48(13) ?
    C11 C10 C1 . . 114.30(14) ?
    C9 C10 C1 . . 104.17(14) ?
    C10 C11 C12 . . 111.59(15) ?
    C10 C11 H11A . . 109.3 ?
    C12 C11 H11A . . 109.3 ?
    C10 C11 H11B . . 109.3 ?
    C12 C11 H11B . . 109.3 ?
    H11A C11 H11B . . 108.0 ?
    C11 C12 C13 . . 112.36(15) ?
    C11 C12 H12A . . 109.1 ?
    C13 C12 H12A . . 109.1 ?
    C11 C12 H12B . . 109.1 ?
    C13 C12 H12B . . 109.1 ?
    H12A C12 H12B . . 107.9 ?
    C2 C13 C12 . . 111.82(16) ?
    C2 C13 H13A . . 109.3 ?
    C12 C13 H13A . . 109.3 ?
    C2 C13 H13B . . 109.3 ?
    C12 C13 H13B . . 109.3 ?
    H13A C13 H13B . . 107.9 ?
    O3 C14 O4 . . 124.10(17) ?
    O3 C14 C8 . . 123.61(16) ?
    O4 C14 C8 . . 112.28(15) ?
    O4 C15 H15A . . 109.5 ?
    O4 C15 H15B . . 109.5 ?
    H15A C15 H15B . . 109.5 ?
    O4 C15 H15C . . 109.5 ?
    H15A C15 H15C . . 109.5 ?
    H15B C15 H15C . . 109.5 ?
    O5 C16 O6 . . 125.93(17) ?
    O5 C16 C9 . . 122.01(16) ?
    O6 C16 C9 . . 112.01(15) ?
    O6 C17 H17A . . 109.5 ?
    O6 C17 H17B . . 109.5 ?
    H17A C17 H17B . . 109.5 ?
    O6 C17 H17C . . 109.5 ?
    H17A C17 H17C . . 109.5 ?
    H17B C17 H17C . . 109.5 ?
    C5 O1 C2 . . 96.38(13) ?
    C10 O2 C7 . . 97.18(12) ?
    C14 O4 C15 . . 115.69(15) ?
    C16 O6 C17 . . 116.06(15) ?
loop_
    _geom_torsion_atom_site_label_1
    _geom_torsion_atom_site_label_2
    _geom_torsion_atom_site_label_3
    _geom_torsion_atom_site_label_4
    _geom_torsion_site_symmetry_1
    _geom_torsion_site_symmetry_2
    _geom_torsion_site_symmetry_3
    _geom_torsion_site_symmetry_4
    _geom_torsion
    _geom_torsion_publ_flag
    C6 C1 C2 O1 . . . . -33.60(15) ?
    C10 C1 C2 O1 . . . . 75.25(16) ?
    C6 C1 C2 C13 . . . . -154.94(14) ?
    C10 C1 C2 C13 . . . . -46.10(19) ?
    C6 C1 C2 C3 . . . . 70.76(16) ?
    C10 C1 C2 C3 . . . . 179.61(14) ?
    O1 C2 C3 C4 . . . . 33.34(19) ?
    C13 C2 C3 C4 . . . . 157.33(17) ?
    C1 C2 C3 C4 . . . . -71.98(18) ?
    C2 C3 C4 C5 . . . . -0.86(19) ?
    C3 C4 C5 O1 . . . . -31.98(18) ?
    C3 C4 C5 C6 . . . . 74.35(19) ?
    C2 C1 C6 C7 . . . . 118.41(14) ?
    C10 C1 C6 C7 . . . . 2.08(16) ?
    C2 C1 C6 C5 . . . . -1.57(15) ?
    C10 C1 C6 C5 . . . . -117.90(14) ?
    O1 C5 C6 C1 . . . . 36.44(15) ?
    C4 C5 C6 C1 . . . . -69.17(17) ?
    O1 C5 C6 C7 . . . . -71.09(18) ?
    C4 C5 C6 C7 . . . . -176.70(16) ?
    C1 C6 C7 O2 . . . . -35.69(15) ?
    C5 C6 C7 O2 . . . . 71.42(17) ?
    C1 C6 C7 C8 . . . . 68.87(17) ?
    C5 C6 C7 C8 . . . . 175.98(15) ?
    O2 C7 C8 C9 . . . . 31.95(17) ?
    C6 C7 C8 C9 . . . . -74.48(17) ?
    O2 C7 C8 C14 . . . . -157.37(15) ?
    C6 C7 C8 C14 . . . . 96.20(19) ?
    C14 C8 C9 C16 . . . . -1.3(3) ?
    C7 C8 C9 C16 . . . . 168.50(18) ?
    C14 C8 C9 C10 . . . . -168.84(17) ?
    C7 C8 C9 C10 . . . . 0.92(17) ?
    C8 C9 C10 O2 . . . . -33.65(17) ?
    C16 C9 C10 O2 . . . . 157.70(15) ?
    C8 C9 C10 C11 . . . . -158.04(16) ?
    C16 C9 C10 C11 . . . . 33.3(2) ?
    C8 C9 C10 C1 . . . . 71.98(16) ?
    C16 C9 C10 C1 . . . . -96.67(18) ?
    C2 C1 C10 O2 . . . . -76.85(16) ?
    C6 C1 C10 O2 . . . . 32.17(16) ?
    C2 C1 C10 C11 . . . . 45.96(19) ?
    C6 C1 C10 C11 . . . . 154.98(14) ?
    C2 C1 C10 C9 . . . . 179.61(14) ?
    C6 C1 C10 C9 . . . . -71.37(16) ?
    O2 C10 C11 C12 . . . . 66.21(19) ?
    C9 C10 C11 C12 . . . . -176.00(15) ?
    C1 C10 C11 C12 . . . . -50.6(2) ?
    C10 C11 C12 C13 . . . . 55.1(2) ?
    O1 C2 C13 C12 . . . . -64.1(2) ?
    C3 C2 C13 C12 . . . . 177.84(15) ?
    C1 C2 C13 C12 . . . . 51.2(2) ?
    C11 C12 C13 C2 . . . . -55.4(2) ?
    C9 C8 C14 O3 . . . . 170.32(18) ?
    C7 C8 C14 O3 . . . . 2.1(3) ?
    C9 C8 C14 O4 . . . . -8.8(3) ?
    C7 C8 C14 O4 . . . . -177.03(14) ?
    C8 C9 C16 O5 . . . . -102.8(2) ?
    C10 C9 C16 O5 . . . . 62.9(3) ?
    C8 C9 C16 O6 . . . . 79.6(2) ?
    C10 C9 C16 O6 . . . . -114.78(19) ?
    C4 C5 O1 C2 . . . . 51.11(15) ?
    C6 C5 O1 C2 . . . . -58.46(15) ?
    C13 C2 O1 C5 . . . . 179.32(15) ?
    C3 C2 O1 C5 . . . . -51.27(15) ?
    C1 C2 O1 C5 . . . . 56.79(14) ?
    C11 C10 O2 C7 . . . . -178.39(14) ?
    C9 C10 O2 C7 . . . . 52.18(14) ?
    C1 C10 O2 C7 . . . . -54.81(15) ?
    C8 C7 O2 C10 . . . . -51.89(15) ?
    C6 C7 O2 C10 . . . . 56.83(14) ?
    O3 C14 O4 C15 . . . . 3.6(3) ?
    C8 C14 O4 C15 . . . . -177.27(15) ?
    O5 C16 O6 C17 . . . . 6.7(3) ?
    C9 C16 O6 C17 . . . . -175.75(15) ?
loop_
    _geom_hbond_atom_site_label_D
    _geom_hbond_atom_site_label_H
    _geom_hbond_atom_site_label_A
    _geom_hbond_site_symmetry_A
    _geom_hbond_distance_DH
    _geom_hbond_distance_HA
    _geom_hbond_distance_DA
    _geom_hbond_angle_DHA
    _geom_hbond_publ_flag
    C5 H5 O2 3_666 1.00 2.58 3.330(2) 132 yes
    C7 H7 O1 3_666 1.00 2.52 3.351(2) 140 yes
_shelx_space_group_comment
;
The symmetry employed for this shelxl refinement is uniquely defined
by the following loop, which should always be used as a source of
symmetry information in preference to the above space-group names.
They are only intended as comments.
;
_shelx_estimated_absorpt_T_min     0.909
_shelx_estimated_absorpt_T_max     0.969
_shelx_hkl_file
;
  12   0  -2  243.45   92.59   1
  12   0  -3   10.50   22.83   1
  12  -1  -2   38.38   23.94   1
  12   1  -2   42.73   25.10   1
  12   1  -3   16.51   19.46   1
 -11   0   1   -2.15   14.73   1
  11   0  -1    2.84   16.60   1
  11   0  -2  232.39   88.09   1
  11   0  -3    1.07   12.59   1
  11   0  -4  211.23   63.64   1
  11   0  -5   -6.06   13.25   1
  11   0  -6 1010.08  378.04   1
  11   0  -7   15.00   25.34   1
 -11   1   1  411.91  145.12   1
  11  -1  -1  297.04  144.73   1
  11   1  -1  342.67  144.90   1
 -11  -1   1  477.62  145.41   1
 -11   1   2   59.22   29.38   1
  11  -1  -2   79.29   31.31   1
  11   1  -2   82.03   32.84   1
  11  -1  -3   -3.23   11.93   1
  11   1  -3    1.38   13.50   1
  11   1  -4   76.04   38.99   1
  11  -1  -4  136.88   45.58   1
  11  -1  -5   -0.53   15.37   1
  11   1  -5    7.85   21.01   1
  11  -1  -6   44.03   26.65   1
  11   1  -6   56.38   27.41   1
  11  -1  -7  164.34   55.51   1
  11   1  -7  182.59   55.06   1
 -11   2   1   55.61   25.24   1
  11  -2  -1   59.02   26.76   1
  11   2  -1   63.17   27.21   1
 -11  -2   1   58.15   25.41   1
 -11   2   2  254.65   68.68   1
  11  -2  -2  235.84   70.09   1
  11   2  -2  220.28   69.45   1
  11   2  -3  107.29   36.53   1
  11  -2  -3   88.28   39.93   1
  11  -2  -4   21.81   18.84   1
  11   2  -4   17.29   18.53   1
  11  -2  -5    6.71   15.67   1
  11   2  -5    5.66   15.99   1
  11  -2  -6   -0.88   17.00   1
  11   2  -6    8.38   17.76   1
  11  -2  -7    5.59   17.86   1
  11   2  -7    3.65   17.30   1
 -11  -2   7    9.17   12.15   1
 -11   3   1   89.52   32.32   1
  11  -3  -1   79.32   33.61   1
  11   3  -1   90.16   37.26   1
 -11   3   2   -0.28   10.81   1
  11  -3  -2    1.00   13.41   1
  11   3  -2    4.39   18.86   1
  11  -3  -3  110.38   44.67   1
  11   3  -3  109.49   45.57   1
  11  -3  -4   -2.74   14.46   1
  11   3  -4   -0.23   21.38   1
  11  -3  -5  299.33  101.15   1
  11   3  -5  438.92  101.40   1
  11  -3  -6   67.08   32.61   1
  11   3  -6   78.97   36.97   1
  11  -3  -7   11.25   15.60   1
  11   3  -7    0.79   16.68   1
 -11  -3   7   -0.11   10.84   1
 -11   4   1   74.03   28.72   1
  11  -4  -1   59.03   29.86   1
  11   4  -1   77.62   32.73   1
 -11   4   2  122.58   39.08   1
  11  -4  -2  142.13   40.94   1
  11   4  -2   72.55   39.82   1
  11   4  -3   11.45   16.62   1
  11  -4  -3    7.90   20.11   1
  11  -4  -4  752.18  290.38   1
  11   4  -4  799.11  290.52   1
  11  -4  -5   12.79   24.78   1
  11   4  -5    7.64   24.10   1
  11   4  -6  191.13   56.44   1
  11  -4  -6  165.43   70.61   1
  11   4  -7    1.84   19.28   1
 -11  -4   7    1.24   15.72   1
 -11   5   1  357.13   96.02   1
  11  -5  -1  354.83   97.90   1
  11   5  -1  344.10  132.30   1
 -11   5   2   52.92   22.93   1
  11  -5  -2   45.09   26.15   1
  11   5  -2   25.23   26.77   1
  11  -5  -3 1075.75  254.08   1
  11   5  -3  961.74  254.46   1
  11  -5  -4   48.19   26.99   1
  11   5  -4   55.54   28.18   1
  11  -5  -5   62.47   30.26   1
  11   5  -5   58.91   34.02   1
  11   5  -6   26.03   21.15   1
 -11  -5   6   14.46   15.83   1
 -11   6   1   -0.44   20.88   1
  11  -6  -1  137.80   27.83   1
  11   6  -1   -2.47   23.23   1
 -11   6   2   -6.71  197.64   1
  11   6  -2 1381.79  202.40   1
  11  -6  -2  978.77  296.25   1
  11  -6  -3  967.93  238.61   1
  11   6  -3  942.33  357.15   1
  11   6  -4   68.27   35.68   1
  11   6  -5 1246.02  466.52   1
 -10   0   1    1.61    9.21   1
  10   0  -1   -1.53   10.16   1
 -10   0   2  616.55  158.43   1
  10   0  -2  844.48  160.73   1
  10   0  -2  373.34  151.96   1
  10   0  -3    6.31   20.85   1
  10   0  -3    1.37   16.62   1
  10   0  -4   26.90   29.98   1
  10   0  -4   33.20   21.24   1
  10   0  -5   -8.31   22.57   1
  10   0  -5    0.79   19.54   1
  10   0  -6  712.37  250.62   1
  10   0  -6 1219.78  389.21   1
  10   0  -7    2.75   12.49   1
  10   0  -7    8.02   26.33   1
 -10   0   8   12.82   13.55   1
  10   0  -8   18.06   15.98   1
  10   0  -8   23.53   27.82   1
 -10   0   9   -0.98   12.53   1
  10   0  -9   -1.15   21.49   1
  10   0  -9   -6.80   12.55   1
 -10   1   1   36.07   18.53   1
  10  -1  -1   13.57   15.65   1
  10  -1  -1   30.31   19.57   1
  10   1  -1   37.43   19.08   1
 -10  -1   1   51.79   18.13   1
 -10   1   2   62.80   24.50   1
  10  -1  -2   90.62   26.50   1
  10   1  -2   89.88   27.14   1
 -10  -1   2   61.24   24.58   1
  10  -1  -2   31.35   26.25   1
  10   1  -2   24.23   23.48   1
  10  -1  -3  122.46   34.37   1
  10  -1  -3   57.97   30.32   1
  10   1  -3   51.26   29.85   1
  10   1  -3  119.29   37.54   1
  10  -1  -4    6.64   13.92   1
  10  -1  -4   -0.43   27.84   1
  10   1  -4   13.18   25.54   1
  10   1  -4    5.44   18.80   1
  10  -1  -5  102.47   48.65   1
  10  -1  -5  193.09   48.31   1
  10   1  -5   90.48   45.20   1
  10   1  -5  167.78   57.70   1
  10  -1  -6   75.85   32.81   1
  10  -1  -6   69.16   30.45   1
  10   1  -6   72.05   34.63   1
  10   1  -6   78.33   33.23   1
  10  -1  -7    4.50   25.46   1
  10  -1  -7    0.18   17.61   1
  10   1  -7   10.22   22.31   1
  10   1  -7    6.34   16.95   1
 -10   1   8   71.18   21.19   1
  10  -1  -8   34.99   23.02   1
  10  -1  -8   42.12   30.12   1
  10   1  -8   34.51   37.64   1
  10   1  -8   33.73   23.19   1
 -10  -1   8   33.20   20.58   1
 -10   1   9   52.00   27.68   1
  10  -1  -9   59.35   34.95   1
  10  -1  -9   54.30   29.61   1
  10   1  -9   66.70   39.31   1
  10   1  -9   72.46   31.64   1
 -10  -1   9   89.10   32.19   1
 -10   2   1 1010.07  168.49   1
  10  -2  -1  784.97  169.20   1
  10   2  -1  675.30  167.86   1
 -10  -2   1  536.87  165.70   1
  10  -2  -1  277.65  159.33   1
  10   2  -2   45.52   23.47   1
 -10   2   2   52.10   21.22   1
  10  -2  -2   39.33   29.57   1
  10  -2  -2   43.20   22.23   1
 -10  -2   2   53.25   19.95   1
  10  -2  -3  155.28   63.08   1
  10  -2  -3  322.88   66.29   1
  10   2  -3  283.73   65.27   1
  10   2  -3  106.30   57.81   1
  10  -2  -4  -12.59   20.63   1
  10  -2  -4    4.04   19.30   1
  10   2  -4   -0.33   20.97   1
  10   2  -4    0.54   19.38   1
  10   2  -5   59.06   36.33   1
  10  -2  -5   64.62   34.08   1
  10  -2  -5  137.99   37.69   1
  10   2  -5   61.08   36.24   1
  10  -2  -6   22.94   22.40   1
  10  -2  -6   44.36   21.02   1
  10   2  -6   27.60   25.81   1
  10   2  -6   25.84   21.15   1
  10  -2  -7   63.15   31.75   1
  10  -2  -7   73.74   29.81   1
  10   2  -7   81.02   38.82   1
  10   2  -7   68.96   30.71   1
 -10   2   8   52.60   22.34   1
  10  -2  -8   44.03   29.49   1
  10  -2  -8   51.09   24.69   1
  10   2  -8   52.24   24.63   1
  10   2  -8   43.92   39.01   1
 -10  -2   8   41.71   21.88   1
 -10   2   9   13.74   17.68   1
  10  -2  -9   17.50   18.53   1
  10   2  -9   10.43   16.83   1
  10  -2  -9   38.72   29.07   1
 -10  -2   9    8.89   21.17   1
  10   3  -1  275.72   71.53   1
 -10  -3   1  169.27   69.18   1
 -10   3   1  216.04   93.18   1
  10  -3  -1  152.18   64.51   1
  10  -3  -1  423.29   94.92   1
 -10   3   2   50.09   20.55   1
  10  -3  -2   37.16   27.99   1
  10  -3  -2   46.20   22.16   1
  10   3  -2   41.61   22.32   1
  10  -3  -3   49.94   20.90   1
  10  -3  -3   35.16   22.58   1
  10   3  -3    6.13   20.08   1
  10   3  -3   44.43   22.57   1
  10  -3  -4 1598.66  337.19   1
  10   3  -4 1760.31  337.45   1
  10  -3  -4 1189.48  329.95   1
  10   3  -4  728.53  330.18   1
  10   3  -5  118.60   60.55   1
  10   3  -5  145.60   57.84   1
  10  -3  -5  181.21   53.24   1
  10  -3  -5  272.06   74.50   1
  10  -3  -6   99.49   34.24   1
  10   3  -6  100.41   33.35   1
  10  -3  -6   76.07   34.49   1
  10   3  -6   58.80   42.90   1
  10   3  -7  125.42   55.21   1
  10  -3  -7  109.83   45.50   1
  10  -3  -7  140.38   57.45   1
  10   3  -7  155.56   57.12   1
 -10  -3   7  172.08   56.67   1
 -10   3   8  122.58   46.74   1
  10  -3  -8  162.00   50.73   1
  10   3  -8  152.02   53.60   1
  10   3  -8  208.87   60.54   1
 -10  -3   8  141.52   58.85   1
  10   3  -9  204.46   48.79   1
 -10  -3   9  195.34   47.05   1
 -10   3   9   -0.07   56.76   1
  10  -3  -9  252.86   60.19   1
  10   4  -1    2.57   12.33   1
 -10  -4   1    3.56    9.01   1
 -10   4   1   -0.41   15.58   1
  10  -4  -1  -12.54   20.76   1
  10  -4  -1    1.18   18.09   1
 -10   4   2  737.13  158.84   1
  10  -4  -2  563.25  160.37   1
  10   4  -2  625.45  159.81   1
  10  -4  -2  542.51  154.49   1
  10  -4  -3   47.33   27.47   1
  10  -4  -3   77.68   27.44   1
  10   4  -3   55.67   29.06   1
  10   4  -4  266.59   66.26   1
  10  -4  -4  199.39   60.20   1
  10  -4  -4  278.87   85.83   1
  10   4  -4   81.18   62.39   1
  10  -4  -5  617.01  137.00   1
  10  -4  -5  452.50  128.26   1
  10   4  -5  297.14  130.12   1
  10   4  -5  616.94  196.09   1
  10   4  -6  566.34  126.48   1
  10  -4  -6  472.94  119.59   1
  10  -4  -6  455.59  180.48   1
  10   4  -6  395.70  124.64   1
  10  -4  -7  673.83  171.50   1
  10   4  -7  651.52  170.66   1
 -10  -4   7  763.17  168.47   1
  10  -4  -7  671.11  164.61   1
  10   4  -7  472.18  166.06   1
  10   4  -8  174.56   45.67   1
 -10  -4   8  198.07   42.34   1
 -10   4   8    0.16   49.16   1
  10  -4  -8  174.66   45.01   1
  10  -4  -8  168.39   54.86   1
  10   4  -9   58.61   32.53   1
 -10  -4   9   83.62   34.16   1
 -10   5   1  270.50   57.72   1
  10  -5  -1  188.63   58.30   1
  10   5  -1  188.36   57.63   1
  10  -5  -1   82.16   51.82   1
  10   5  -2   95.03   32.83   1
 -10   5   2   99.86   33.57   1
  10  -5  -2   67.78   33.28   1
  10  -5  -2   62.09   33.72   1
  10  -5  -3  972.31  232.20   1
  10  -5  -3 1044.48  359.25   1
  10   5  -3  867.68  358.98   1
  10  -5  -4  796.13  201.62   1
  10   5  -4 1053.57  202.12   1
  10  -5  -4  578.17  193.28   1
  10  -5  -5   84.85   36.15   1
  10  -5  -5  143.77   43.67   1
  10   5  -5   35.49   40.11   1
  10   5  -5  100.60   41.43   1
  10  -5  -6   47.81   26.06   1
  10  -5  -6   74.53   29.01   1
  10   5  -6   25.22   30.10   1
  10   5  -6   61.53   25.70   1
  10  -5  -7   76.46   35.57   1
  10  -5  -7   91.96   36.62   1
 -10  -5   7  108.99   32.54   1
  10   5  -7   82.65   36.91   1
  10   5  -8  726.55  126.97   1
 -10   5   8   -5.89  174.93   1
  10  -5  -8  495.97  118.25   1
  10  -5  -8  545.71  178.18   1
 -10  -5   8  755.24  177.56   1
  10   6  -1  101.67   41.09   1
 -10   6   1  121.93   46.57   1
  10  -6  -1   76.00   40.11   1
  10  -6  -1  165.84   49.28   1
 -10   6   2    7.82   11.76   1
  10   6  -2    5.96   15.17   1
  10  -6  -2    3.41   25.56   1
  10  -6  -2    4.25   20.66   1
  10  -6  -3   92.46   41.65   1
  10   6  -3  123.39   39.69   1
  10  -6  -3  109.26   45.42   1
  10  -6  -4  562.79  144.05   1
  10  -6  -4  428.86  135.57   1
  10   6  -4  658.15  207.89   1
  10  -6  -5  168.43   61.93   1
  10   6  -5  253.34   64.28   1
  10  -6  -5  218.32   83.91   1
  10  -6  -6  425.26  108.78   1
  10   6  -6  393.67  109.19   1
 -10  -6   6  422.42  107.11   1
  10  -6  -6  392.57  154.35   1
 -10   6   7   -1.90   33.45   1
  10  -6  -7  100.77   35.16   1
  10  -6  -7  136.74   39.05   1
 -10  -6   7  132.54   33.71   1
  10   6  -7  117.99   40.67   1
  10   6  -8  260.22   77.98   1
 -10  -6   8  278.70   75.87   1
  10   7  -1   -1.09   53.74   1
 -10   7   1    8.10   65.87   1
  10  -7  -1  270.20   53.43   1
  10  -7  -1  461.56   72.37   1
 -10   7   2    3.57   66.57   1
  10  -7  -2  172.66   52.33   1
  10  -7  -2  320.41   71.21   1
  10   7  -2  250.78   69.49   1
  10  -7  -3   20.31   28.71   1
  10  -7  -3   17.11   22.58   1
  10  -7  -4    0.35   15.88   1
  10   7  -4   -0.26   14.42   1
  10  -7  -4    7.63   25.43   1
  10  -7  -5  153.83   62.75   1
  10  -7  -5  265.43   67.79   1
  10   7  -5  240.58   65.67   1
  10  -7  -6  119.26   49.42   1
  10  -7  -6  112.50   42.06   1
  10   7  -6  150.09   55.67   1
 -10  -7   6  164.51   54.67   1
  10   7  -7   36.84   23.12   1
 -10  -7   7   40.38   21.41   1
 -10   8   1    1.95   12.85   1
  10  -8  -1   18.02   17.36   1
  10   8  -1   -3.07   15.25   1
 -10   8   2    6.10   72.46   1
  10  -8  -2  628.87   79.07   1
  10   8  -2    7.32   73.36   1
  10  -8  -2  464.32   72.55   1
  10  -8  -3  556.67  100.86   1
  10   8  -3    1.73   97.42   1
  10  -8  -3  533.68  138.20   1
  10  -8  -4  212.93   44.98   1
  10  -8  -4  160.89   42.61   1
  10   8  -4    3.17   38.40   1
  10  -8  -5  111.43   36.44   1
  10   8  -5   -2.14   33.60   1
 -10  -8   5  149.63   34.09   1
  10   8  -6    2.81   17.43   1
 -10  -8   6   26.61   16.84   1
  10   9  -3   -2.99   17.46   1
  -9   0   1    0.08   12.91   1
   9   0  -1   -4.49   15.97   1
   9   0  -1   -5.15   16.43   1
  -9   0   2 1444.02  563.47   1
   9   0  -2 1507.08  359.52   1
   9   0  -2 1590.35  563.47   1
   9   0  -3   -2.63   17.50   1
   9   0  -3    4.27   15.22   1
   9   0  -4   51.22   23.74   1
   9   0  -4   54.55   22.90   1
   9   0  -5    7.24   20.41   1
   9   0  -5    2.88   17.48   1
   9   0  -6 1448.52  429.08   1
   9   0  -6 1894.38  420.00   1
   9   0  -7    0.45   10.48   1
   9   0  -7    3.39   27.10   1
   9   0  -8  230.06   53.81   1
  -9   0   8  135.34   59.01   1
   9   0  -8  155.53   59.01   1
  -9   0   9    3.66    9.46   1
   9   0  -9   -5.41   12.51   1
   9   0  -9    4.33   31.21   1
  -9   0  10   10.83   14.37   1
   9   0 -10   17.88   27.59   1
   9   0 -10   13.41   14.98   1
   9   0 -11    1.46   18.27   1
  -9   0  11   -5.53   20.71   1
   9   0 -11    6.12   28.31   1
   9   1  -1    5.89   11.28   1
  -9  -1   1   12.60   10.54   1
  -9   1   1    7.83   12.99   1
   9  -1  -1    9.81   16.70   1
   9  -1  -1   10.82   16.44   1
   9   1  -1   10.64   11.88   1
   9   1  -1   -1.81    7.03   1
  -9   1   2  144.23   47.69   1
   9  -1  -2   78.58   35.01   1
   9  -1  -2  133.94   47.93   1
   9   1  -2   99.67   34.91   1
   9   1  -2  198.16   48.49   1
  -9  -1   2   86.02   47.17   1
  -9   1   3    1.87    7.55   1
   9  -1  -3    2.51   10.25   1
   9   1  -3    6.05   10.15   1
   9  -1  -3   -4.14   21.87   1
   9   1  -3   -5.07   15.00   1
   9   1  -4  718.78  175.82   1
   9  -1  -4  684.86  168.82   1
   9  -1  -4  694.88  260.78   1
   9   1  -4  687.51  169.65   1
   9  -1  -5  145.00   56.95   1
   9   1  -5  193.26   57.73   1
   9  -1  -5  149.29   51.20   1
   9   1  -5  254.56   73.12   1
   9  -1  -6    3.16   15.49   1
   9  -1  -6   -0.91   12.09   1
   9   1  -6    0.65   11.24   1
   9   1  -6   -5.61   25.88   1
   9   1  -7    6.44   22.62   1
   9  -1  -7    8.20   20.60   1
   9  -1  -7    1.85   15.82   1
   9   1  -7    1.61   15.25   1
  -9   1   8  160.32   47.04   1
   9  -1  -8  116.97   49.11   1
   9   1  -8  168.50   52.29   1
   9   1  -8  181.49   49.72   1
  -9  -1   8  165.21   46.91   1
   9  -1  -8  167.40   49.96   1
   9   1  -9   30.55   23.15   1
   9   1  -9   16.26   18.00   1
  -9  -1   9   20.81   15.51   1
  -9   1   9   25.51   16.23   1
   9  -1  -9   30.79   31.25   1
   9  -1  -9   31.27   20.12   1
  -9   1  10  702.14  159.91   1
   9  -1 -10  817.91  167.72   1
   9  -1 -10  531.98  161.43   1
   9   1 -10  731.08  166.53   1
   9   1 -10  542.97  236.46   1
  -9  -1  10  624.63  236.73   1
  -9   1  11  170.74   86.72   1
   9  -1 -11  198.23   62.58   1
   9  -1 -11  212.41   89.57   1
   9   1 -11  160.78   63.41   1
   9   1 -11  294.22   89.81   1
  -9  -1  11  290.56   87.87   1
  -9   2   1  324.71   80.02   1
   9  -2  -1  343.92   81.74   1
   9   2  -1  271.75   80.25   1
  -9  -2   1  265.54   78.62   1
   9  -2  -1  251.36   73.63   1
  -9   2   2   53.25   18.35   1
   9  -2  -2   47.75   19.64   1
   9   2  -2   43.05   19.48   1
  -9  -2   2   31.65   17.59   1
   9  -2  -2   37.78   16.84   1
   9   2  -2   48.18   20.13   1
   9   2  -2   13.94   14.11   1
  -9   2   3  122.07   35.99   1
   9  -2  -3  105.61   36.84   1
   9  -2  -3  122.01   38.31   1
   9   2  -3  116.88   37.85   1
   9   2  -3   75.90   32.94   1
   9  -2  -4  939.54  220.93   1
   9   2  -4  888.89  225.24   1
   9  -2  -4  783.24  214.47   1
   9   2  -4  922.22  332.67   1
   9   2  -5  367.82   86.34   1
   9   2  -5  211.78   83.95   1
   9  -2  -5  314.82   77.77   1
   9  -2  -5  356.15  115.47   1
   9  -2  -6  400.96  122.27   1
   9   2  -6  428.43  120.93   1
   9  -2  -6  561.04  173.52   1
   9   2  -6  387.16  114.76   1
   9  -2  -7  378.40   88.92   1
   9  -2  -7  271.41  118.78   1
   9   2  -7  329.50   81.90   1
   9   2  -7  331.00  118.96   1
  -9   2   8  954.79  229.61   1
   9  -2  -8 1246.31  238.64   1
   9  -2  -8  766.99  231.86   1
   9   2  -8  890.84  232.65   1
  -9  -2   8  917.85  229.46   1
   9   2  -8 1033.25  226.57   1
  -9   2   9   -2.64    9.34   1
   9  -2  -9   -1.22   18.05   1
   9  -2  -9   -3.60   12.17   1
   9   2  -9   -5.02   17.62   1
   9   2  -9   -3.26   10.79   1
  -9  -2   9   -1.27    8.34   1
   9   2 -10   88.66   35.21   1
   9   2 -10   69.89   32.04   1
  -9  -2  10   85.79   30.51   1
  -9   2  10   70.88   34.51   1
   9  -2 -10  142.70   35.78   1
   9  -2 -10   74.43   37.89   1
   9   2 -11  309.70   87.28   1
  -9  -2  11  323.78   82.36   1
   9  -2 -11  227.28   78.95   1
   9  -3  -1 1582.98  380.42   1
   9   3  -1 1882.66  373.89   1
  -9  -3   1 1558.34  371.69   1
  -9   3   1 1309.73  575.73   1
   9  -3  -1 1435.25  575.78   1
   9  -3  -2   23.46   17.74   1
   9   3  -2   46.40   20.34   1
  -9  -3   2   34.13   17.81   1
  -9   3   2   60.58   18.33   1
   9  -3  -2   58.50   19.34   1
   9   3  -2   22.79   19.09   1
   9   3  -2    9.13   12.98   1
  -9   3   3  173.83   50.05   1
   9  -3  -3  200.49   51.44   1
   9  -3  -3  154.44   52.12   1
   9   3  -3  176.26   51.65   1
   9   3  -3  149.16   47.22   1
   9  -3  -4  201.87   56.73   1
   9  -3  -4  182.60   56.56   1
   9   3  -4  205.05   57.08   1
   9   3  -4  166.59   52.72   1
   9  -3  -5  149.05   46.47   1
   9   3  -5  147.80   48.61   1
   9  -3  -5  158.38   56.58   1
   9   3  -5  129.80   56.00   1
   9   3  -6   35.89   24.54   1
   9  -3  -6   62.46   23.47   1
   9  -3  -6   51.69   25.04   1
   9   3  -6   35.35   22.22   1
   9  -3  -7    3.64   17.95   1
   9   3  -7    4.07   17.38   1
   9   3  -7    6.10   12.19   1
  -9  -3   7   12.14   11.04   1
   9  -3  -7    7.68   16.52   1
   9  -3  -8   51.70   25.36   1
   9   3  -8   31.35   22.09   1
  -9  -3   8   51.51   19.27   1
  -9   3   8   34.61   20.58   1
   9  -3  -8   47.56   23.24   1
   9   3  -8   42.07   25.81   1
  -9   3   9   19.58   16.22   1
   9  -3  -9   10.40   19.43   1
   9   3  -9   24.13   21.98   1
   9   3  -9   22.55   16.07   1
  -9  -3   9   12.36   13.74   1
   9  -3  -9   21.87   24.93   1
  -9   3  10   -4.10   75.80   1
   9  -3 -10  434.44   84.09   1
   9  -3 -10  315.81   80.62   1
   9   3 -10  326.35   81.84   1
   9   3 -10  454.89   81.21   1
  -9  -3  10  340.80   77.42   1
   9   3 -11  127.40   47.15   1
  -9  -3  11  132.86   42.22   1
  -9   4   1  256.16   64.60   1
   9  -4  -1  241.18   59.65   1
   9  -4  -1  242.68   84.73   1
   9   4  -1  146.37   83.45   1
  -9  -4   1  240.69   83.85   1
   9   4  -2  577.93  130.36   1
  -9   4   2  613.40  187.54   1
   9  -4  -2  482.45  122.89   1
   9  -4  -2  484.77  187.18   1
   9   4  -2  229.69  121.06   1
  -9   4   3  162.52   46.82   1
   9  -4  -3  183.32   49.23   1
   9   4  -3  171.78   48.61   1
   9  -4  -3  139.40   42.03   1
   9   4  -3   99.09   43.89   1
   9  -4  -4  288.78   72.20   1
   9   4  -4  259.23   72.41   1
   9  -4  -4  234.95   65.33   1
   9   4  -4  220.71   67.99   1
   9  -4  -5   27.72   20.21   1
   9  -4  -5   25.28   17.88   1
   9   4  -5   14.75   16.85   1
   9   4  -5   21.39   23.89   1
   9  -4  -6  152.22   45.46   1
   9  -4  -6  135.11   45.56   1
   9   4  -6  135.08   44.50   1
   9   4  -6  137.02   42.34   1
   9  -4  -7  128.11   43.06   1
   9   4  -7  122.72   43.25   1
   9   4  -7  135.43   42.21   1
  -9  -4   7  119.36   39.84   1
   9  -4  -7  135.38   38.77   1
  -9   4   8   70.29   34.62   1
   9  -4  -8  136.85   39.41   1
   9   4  -8  123.03   38.30   1
  -9  -4   8  118.01   35.08   1
   9  -4  -8   99.83   35.60   1
   9   4  -8  102.62   37.03   1
  -9   4   9    2.88   29.40   1
   9  -4  -9  109.45   34.51   1
   9  -4  -9   94.78   33.93   1
   9   4  -9   87.54   34.75   1
   9   4  -9  103.11   31.54   1
  -9  -4   9  116.15   30.06   1
  -9   4  10   -4.99   45.38   1
   9  -4 -10  211.15   53.35   1
   9  -4 -10  159.35   50.75   1
   9   4 -10  236.07   51.04   1
  -9  -4  10  208.29   47.10   1
   9   4 -10  158.53   47.37   1
   9  -5  -1   24.16   20.97   1
   9   5  -1   15.64   15.84   1
  -9  -5   1   14.90   13.39   1
  -9   5   1   32.29   15.44   1
   9  -5  -1   10.67   19.51   1
  -9   5   2    2.68    9.13   1
   9  -5  -2    8.83   18.47   1
   9  -5  -2    2.05   10.48   1
   9   5  -2    5.00   12.08   1
   9   5  -2    0.64   15.89   1
  -9   5   3 2859.82  888.91   1
   9  -5  -3 1878.90  564.42   1
   9  -5  -3 2261.56  888.50   1
   9   5  -3 1525.13  565.14   1
   9   5  -3 2749.49  888.83   1
   9  -5  -4   22.91   18.56   1
   9   5  -4   24.47   22.77   1
   9   5  -4   27.87   18.85   1
   9  -5  -4   29.37   19.86   1
   9   5  -5    3.75   12.13   1
   9  -5  -5   -6.32   17.41   1
   9  -5  -5   -1.77   19.92   1
   9   5  -5    9.23   19.95   1
   9  -5  -6   98.46   32.15   1
   9  -5  -6   69.22   32.41   1
   9   5  -6   73.75   30.06   1
   9   5  -6   82.60   31.72   1
   9  -5  -7   -1.35   18.58   1
   9  -5  -7    1.68   14.73   1
   9   5  -7   -1.22   18.88   1
   9   5  -7    2.75   11.45   1
  -9  -5   7    7.26    9.23   1
  -9   5   8    3.84   72.11   1
   9  -5  -8  350.48   76.44   1
   9  -5  -8  361.25   78.48   1
   9   5  -8  345.56   77.11   1
  -9  -5   8  320.04   73.44   1
   9   5  -8  395.41   72.92   1
  -9   5   9    1.03   44.82   1
   9  -5  -9  156.34   49.36   1
  -9  -5   9  236.95   46.22   1
   9  -5  -9  207.64   41.99   1
   9   5  -9  158.81   45.64   1
   9   5  -9  139.63   56.07   1
   9  -5 -10   -2.97   25.60   1
   9   5 -10   12.11   27.10   1
  -9  -5  10   10.38   19.63   1
  -9   6   1  284.59   83.04   1
   9  -6  -1  306.25   82.24   1
   9  -6  -1  317.21   85.20   1
   9   6  -1  294.91   82.95   1
   9  -6  -2 4471.63  771.38   1
  -9   6   2 3564.05 1207.60   1
   9  -6  -2 3580.46  767.21   1
   9   6  -2  346.35  764.53   1
   9   6  -2 3326.48 1207.46   1
   9   6  -3 1643.46  426.72   1
   9  -6  -3 1634.31  419.88   1
   9  -6  -3 2532.27  659.81   1
   9   6  -3  770.43  420.03   1
   9  -6  -4   49.43   23.27   1
   9   6  -4   60.22   24.05   1
   9  -6  -4   42.85   24.75   1
   9   6  -4   32.33   24.13   1
   9  -6  -5   33.66   20.42   1
   9  -6  -5   31.94   23.14   1
   9   6  -5   33.65   25.58   1
   9   6  -5   38.93   20.40   1
   9  -6  -6  749.81  179.54   1
   9  -6  -6  583.82  170.42   1
   9   6  -6  592.64  172.32   1
   9   6  -6  809.79  263.90   1
  -9  -6   6  721.22  263.74   1
   9   6  -7  157.05   38.48   1
  -9  -6   7  141.34   34.87   1
  -9   6   7    2.46   40.71   1
   9  -6  -7  141.50   36.37   1
   9  -6  -7  119.61   45.52   1
   9   6  -7  122.12   40.93   1
   9   6  -8   53.61   29.33   1
   9   6  -8   49.27   22.43   1
  -9  -6   8   49.75   19.55   1
  -9   6   8    5.45   21.86   1
   9  -6  -8   62.54   26.97   1
   9  -6  -8   43.90   30.39   1
  -9   6   9   -3.93  116.01   1
   9  -6  -9  591.54  119.79   1
   9  -6  -9  474.84  120.67   1
   9   6  -9  433.56  114.74   1
   9   6  -9  478.07  168.82   1
  -9  -6   9  711.24  169.48   1
   9   6 -10   50.60   26.93   1
  -9  -6  10   33.57   21.45   1
  -9   7   1   67.55   27.53   1
   9  -7  -1   66.07   27.61   1
   9   7  -1   66.92   27.38   1
   9  -7  -1   57.60   33.36   1
  -9   7   2  236.84   66.43   1
   9  -7  -2  239.94   67.54   1
   9  -7  -2  239.45   68.74   1
   9   7  -2  226.00   89.20   1
   9  -7  -3  737.81  165.13   1
   9   7  -3  804.64  164.63   1
   9  -7  -3  729.67  157.21   1
   9   7  -3  141.21  155.46   1
   9  -7  -4  653.66  150.14   1
   9  -7  -4  514.77  140.92   1
   9   7  -4  335.64  141.78   1
   9   7  -4  732.06  217.56   1
   9  -7  -5  135.71   40.01   1
   9   7  -5  112.22   40.42   1
   9  -7  -5  118.27   50.38   1
   9   7  -5  117.04   43.31   1
   9  -7  -6    5.54   15.32   1
   9  -7  -6    0.67   17.81   1
   9   7  -6    6.74   13.40   1
  -9  -7   6    6.43   10.43   1
   9   7  -6    8.46   29.08   1
  -9   7   7   -3.45   15.44   1
   9  -7  -7   30.05   18.22   1
   9  -7  -7   13.97   20.97   1
   9   7  -7   24.98   26.48   1
   9   7  -7   44.29   18.43   1
  -9  -7   7   21.08   15.58   1
   9  -7  -8    4.55   17.63   1
   9   7  -8   -2.80   11.95   1
  -9  -7   8   -2.82   10.13   1
  -9   7   8   -1.04   22.14   1
   9  -7  -8    4.75   28.86   1
   9   7  -8   -1.71   25.17   1
   9  -7  -9  509.65  116.19   1
   9   7  -9  424.93  176.31   1
  -9  -7   9  471.82  175.85   1
  -9   8   1    0.44   22.74   1
   9  -8  -1   95.70   26.80   1
   9  -8  -1  107.69   27.79   1
   9   8  -1   19.63   24.70   1
   9   8  -2  112.90   37.54   1
  -9   8   2    3.31   38.73   1
   9  -8  -2  130.85   35.69   1
   9  -8  -2  190.18   43.95   1
   9   8  -3    7.13   14.09   1
   9  -8  -3    8.42   23.84   1
   9  -8  -3    3.00   20.83   1
   9   8  -3   -4.38   19.36   1
   9  -8  -4   76.10   35.38   1
   9  -8  -4   78.10   31.20   1
   9   8  -4   34.42   31.53   1
   9   8  -4  136.55   38.67   1
   9   8  -5   17.07   15.96   1
  -9  -8   5   16.90   14.66   1
   9  -8  -5   20.96   19.37   1
   9  -8  -5    9.12   26.51   1
   9   8  -5   -0.75   25.55   1
   9  -8  -6   22.45   24.63   1
   9  -8  -6   35.45   23.05   1
   9   8  -6   36.01   33.43   1
   9   8  -6   39.49   24.21   1
  -9  -8   6   39.52   22.15   1
   9   8  -7   14.77   13.62   1
  -9  -8   7   16.40   15.64   1
  -9   8   7    9.96   17.65   1
   9  -8  -7    9.43   19.21   1
   9  -8  -7    5.94   29.69   1
   9   8  -7  -18.76   32.75   1
   9   8  -8   -0.14   14.99   1
   9  -8  -8    2.18   17.52   1
  -9  -8   8    4.54   20.27   1
   9  -9  -1   79.75   23.50   1
  -9   9   1    2.79   19.23   1
   9  -9  -1   67.55   27.18   1
   9   9  -1    2.21   23.31   1
   9  -9  -2  615.21   73.73   1
   9   9  -2    1.65   69.47   1
  -9   9   2   -2.07   90.04   1
   9  -9  -2  490.52   95.11   1
   9  -9  -3   14.44   19.74   1
   9   9  -3    5.82   15.54   1
   9  -9  -3    0.83   22.82   1
   9   9  -4   -0.73   15.48   1
  -9  -9   4   12.93   14.40   1
   9  -9  -4    9.01   26.61   1
   9  -9  -5   89.61   28.22   1
   9  -9  -5   58.10   33.00   1
   9   9  -5   -0.75   28.50   1
  -9  -9   5   89.91   30.20   1
   9  -9  -6  403.74   81.94   1
   9   9  -6   12.91  110.55   1
  -9  -9   6  431.86  113.98   1
   9  -9  -7    7.06   14.68   1
   9   9  -7   -1.81   15.14   1
  -9  -9   7    8.57   14.80   1
  -9  10   1    2.09   20.95   1
   9 -10  -1   84.55   26.73   1
   9 -10  -1   87.57   27.39   1
   9  10  -1    0.31   23.99   1
   9 -10  -2    5.93   18.17   1
   9  10  -2   -1.04   16.85   1
   9 -10  -2    9.85   21.77   1
   9 -10  -3  139.24   34.71   1
   9  10  -3    1.48   32.79   1
  -9 -10   3  132.77   32.94   1
   9 -10  -3   61.49   40.34   1
   9 -10  -4  331.84   63.37   1
   9  10  -4    0.71   60.63   1
  -9 -10   4  269.09   59.33   1
   9 -10  -5   20.57   21.90   1
   9  10  -5    3.14   17.20   1
  -9 -10   5   26.55   18.65   1
   9 -10  -6  268.30   74.50   1
   9 -11  -2    6.33   22.91   1
   9 -11  -3   99.21   36.65   1
   9 -11  -4   45.71   25.20   1
  -8   0   1   -0.10    7.04   1
   8   0  -1    1.93    9.38   1
   8   0  -1    0.51    8.59   1
   8   0  -2 1929.77  321.04   1
  -8   0   2 1192.49  483.81   1
   8   0  -2 1080.62  483.56   1
   8   0  -3   -2.31   10.70   1
  -8   0   3    1.33    9.25   1
   8   0  -3   -0.08   13.43   1
   8   0  -4  761.65  181.83   1
   8   0  -4  694.78  267.66   1
   8   0  -5   -3.79   17.49   1
   8   0  -5    4.76   15.81   1
   8   0  -6 2069.30  404.36   1
   8   0  -6 1488.49  632.84   1
   8   0  -7    0.91   12.62   1
   8   0  -7   -1.01   13.87   1
  -8   0   8  527.74  189.23   1
   8   0  -8  601.28  124.34   1
   8   0  -8  425.05  188.97   1
  -8   0   9    3.79    9.14   1
   8   0  -9    2.12   11.78   1
   8   0  -9    1.08   11.10   1
  -8   0  10    5.42   11.70   1
   8   0 -10    0.75   12.80   1
   8   0 -10    5.08   17.04   1
  -8   0  11    3.90    9.56   1
   8   0 -11    0.55   13.00   1
   8   0 -11   -4.85   13.49   1
   8   0 -12   19.78   22.12   1
   8   0 -12    3.00   32.59   1
   8   1  -1  300.07   85.62   1
  -8  -1   1  305.01   84.34   1
  -8   1   1  311.69  117.53   1
   8  -1  -1  257.80   76.94   1
   8  -1  -1  408.53  118.04   1
   8   1  -1  284.83   77.10   1
   8  -1  -2   40.86   19.74   1
   8   1  -2   72.38   18.85   1
  -8  -1   2   22.28   16.59   1
  -8   1   2   28.45   16.81   1
   8  -1  -2   35.13   17.56   1
   8   1  -2   44.65   15.39   1
  -8   1   3   81.23   34.78   1
   8  -1  -3   97.24   27.12   1
   8  -1  -3   74.84   35.56   1
   8   1  -3   96.33   27.88   1
   8   1  -3  120.94   36.41   1
   8   1  -4   55.98   24.92   1
   8  -1  -4   43.96   22.23   1
   8  -1  -4   62.09   25.34   1
   8   1  -4   70.52   26.21   1
   8  -1  -5  676.88  174.06   1
   8  -1  -5  627.94  172.33   1
   8   1  -5  735.94  175.00   1
   8   1  -5  711.15  255.59   1
   8  -1  -6  112.77   37.63   1
   8  -1  -6  118.35   38.41   1
   8   1  -6  124.69   35.66   1
   8   1  -6  108.92   44.91   1
   8  -1  -7   89.15   33.05   1
   8  -1  -7   94.69   28.29   1
   8   1  -7   92.50   27.90   1
   8   1  -7   99.92   37.03   1
  -8   1   8  399.93  100.52   1
   8  -1  -8  364.77  103.05   1
   8   1  -8  376.95  103.27   1
   8   1  -8  386.03  103.03   1
  -8  -1   8  410.24  100.28   1
   8  -1  -8  362.74   96.26   1
  -8   1   9   41.95   22.23   1
   8  -1  -9   55.69   24.69   1
   8  -1  -9   33.29   21.72   1
   8   1  -9   41.27   20.42   1
   8   1  -9   68.36   25.61   1
  -8  -1   9   71.91   24.11   1
   8   1 -10  222.23   76.87   1
   8   1 -10  253.76   77.87   1
  -8  -1  10  255.67   75.31   1
  -8   1  10  383.68  104.96   1
   8  -1 -10  271.82   71.32   1
   8  -1 -10  205.95  104.08   1
  -8   1  11  322.86   92.94   1
   8  -1 -11  410.56   97.60   1
   8  -1 -11  388.86   97.37   1
   8   1 -11  332.26   97.19   1
  -8  -1  11  382.59   93.48   1
   8   1 -11  279.59   87.79   1
   8  -1 -12  172.92   49.66   1
   8   1 -12  145.36   47.38   1
  -8   1  12   86.84   54.93   1
   8  -1 -12  185.09   61.49   1
   8   1 -12  156.26   60.70   1
  -8  -1  12  134.46   56.21   1
  -8   2   1  689.09  166.29   1
   8  -2  -1  721.65  168.38   1
   8   2  -1  631.30  168.14   1
  -8  -2   1  776.36  166.92   1
   8  -2  -1  637.70  159.91   1
   8   2  -1  594.56  159.56   1
   8   2  -1  584.22  159.19   1
  -8   2   2  146.65   40.64   1
   8  -2  -2   94.69   30.60   1
   8  -2  -2   91.30   40.58   1
   8   2  -2  101.10   29.86   1
   8   2  -2   79.76   40.15   1
  -8  -2   2  112.21   40.07   1
  -8   2   3  245.30  101.16   1
   8  -2  -3  474.37  103.99   1
   8  -2  -3  387.29  103.61   1
   8   2  -3  530.83  104.38   1
   8   2  -3  433.95   97.18   1
   8  -2  -4  166.35   45.62   1
   8  -2  -4  142.43   46.59   1
   8   2  -4  159.75   46.93   1
   8   2  -4  142.54   42.21   1
   8   2  -5 2192.39  468.92   1
   8  -2  -5 1577.49  463.51   1
   8  -2  -5 1967.70  728.36   1
   8   2  -5 1937.12  463.83   1
   8  -2  -6 1214.84  315.92   1
   8  -2  -6 1274.57  310.34   1
   8   2  -6 1285.88  315.59   1
   8   2  -6 1292.19  310.13   1
   8  -2  -7   31.72   16.39   1
   8  -2  -7   27.87   16.76   1
   8   2  -7   25.17   19.12   1
   8   2  -7   26.53   16.63   1
  -8  -2   7   28.19   15.27   1
  -8   2   8   93.57   29.37   1
   8  -2  -8   89.89   30.95   1
   8  -2  -8   78.13   31.71   1
   8   2  -8   62.17   29.60   1
   8   2  -8  103.76   31.90   1
  -8  -2   8   80.60   28.78   1
  -8   2   9   56.48   20.13   1
   8  -2  -9   36.99   21.97   1
   8   2  -9   44.33   20.44   1
   8   2  -9   28.01   21.63   1
   8  -2  -9   32.43   19.21   1
  -8  -2   9   50.60   20.36   1
  -8   2  10  691.96  184.12   1
   8  -2 -10  703.61  189.92   1
   8  -2 -10  543.28  186.59   1
   8   2 -10  557.11  188.19   1
   8   2 -10  896.41  277.17   1
  -8  -2  10  868.65  277.13   1
   8   2 -11   21.74   18.53   1
  -8  -2  11   15.11   14.64   1
  -8   2  11   22.55   18.22   1
   8  -2 -11   12.68   18.08   1
   8  -2 -11   29.92   23.98   1
   8   2 -11   19.71   16.30   1
   8  -2 -12  102.10   46.24   1
   8   2 -12  112.54   44.35   1
   8   2 -12  141.51   50.73   1
  -8  -2  12  152.05   45.61   1
   8   3  -1   26.47   14.92   1
  -8  -3   1   32.55   13.81   1
  -8   3   1   24.53   13.00   1
   8  -3  -1   28.00   16.92   1
   8  -3  -1   25.87   16.29   1
   8   3  -1   17.56   11.12   1
   8   3  -1   14.53    9.28   1
  -8   3   2 1626.26  382.30   1
   8  -3  -2 1625.36  383.62   1
   8  -3  -2 1641.01  377.32   1
   8   3  -2 1660.17  377.11   1
   8   3  -2 1133.23  376.09   1
   8   3  -2 1841.51  591.91   1
  -8  -3   2 1579.68  591.90   1
   8  -3  -3  138.38   36.38   1
   8   3  -3  117.99   36.01   1
  -8   3   3  107.85   40.48   1
   8  -3  -3  132.09   41.07   1
   8   3  -3  115.45   32.47   1
   8   3  -3   51.69   28.57   1
   8  -3  -4  535.47  135.13   1
   8  -3  -4  544.47  134.88   1
   8   3  -4  286.92  133.54   1
   8   3  -4  657.42  135.48   1
   8   3  -4  577.89  128.09   1
   8   3  -5  264.00   78.80   1
   8  -3  -5  269.02   72.24   1
   8  -3  -5  317.52  109.00   1
   8   3  -5  293.53  108.84   1
   8  -3  -6  662.76  163.36   1
   8  -3  -6  629.34  161.70   1
   8   3  -6  671.89  162.84   1
   8   3  -6  609.79  160.99   1
   8  -3  -7   35.16   18.62   1
   8   3  -7   26.41   20.37   1
   8   3  -7   48.09   18.47   1
  -8  -3   7   23.46   16.39   1
   8  -3  -7   34.26   18.60   1
   8  -3  -8   39.85   19.03   1
   8   3  -8   42.20   21.39   1
   8   3  -8   16.93   18.45   1
  -8  -3   8   29.39   15.85   1
  -8   3   8   32.77   16.58   1
   8  -3  -8   36.29   19.36   1
  -8   3   9  162.22   41.27   1
   8  -3  -9  136.61   42.68   1
   8  -3  -9  112.06   43.10   1
   8   3  -9  123.86   40.93   1
   8   3  -9  157.73   42.86   1
  -8  -3   9   96.72   49.42   1
   8  -3 -10   33.05   22.38   1
   8   3 -10   35.03   19.74   1
  -8   3  10   26.71   20.39   1
   8  -3 -10   63.35   26.12   1
   8   3 -10   50.44   22.89   1
  -8  -3  10   32.81   20.47   1
   8  -3 -11   14.49   16.11   1
   8   3 -11   -6.21   12.63   1
  -8   3  11   -1.62   17.96   1
   8  -3 -11    7.33   24.54   1
   8   3 -11   19.82   20.03   1
  -8  -3  11    7.05   15.10   1
   8  -3 -12   27.08   28.36   1
   8   3 -12   15.52   21.39   1
   8   3 -12   44.47   34.24   1
  -8  -3  12   14.73   26.06   1
  -8   4   1 1257.23  253.29   1
   8  -4  -1 1244.85  258.57   1
   8  -4  -1 1244.43  255.63   1
   8   4  -1  728.06  246.21   1
   8   4  -1  481.40  245.90   1
   8   4  -1 1160.07  386.82   1
  -8  -4   1 1091.46  386.87   1
  -8   4   2 1222.36  260.65   1
   8  -4  -2 1020.11  261.91   1
   8   4  -2 1145.77  261.17   1
   8  -4  -2 1015.91  254.08   1
   8   4  -2 1166.00  254.54   1
   8   4  -2  828.14  253.52   1
   8   4  -3  156.07   40.98   1
  -8   4   3  162.66   48.77   1
   8  -4  -3  136.68   36.55   1
   8  -4  -3  107.84   48.62   1
   8   4  -3   79.32   35.28   1
   8   4  -3  134.82   49.73   1
   8  -4  -4  632.55  162.16   1
   8  -4  -4  611.18  161.58   1
   8   4  -4  643.83  162.55   1
   8   4  -4  664.92  161.68   1
   8  -4  -5   63.54   23.82   1
   8   4  -5   58.20   22.26   1
   8  -4  -5   31.99   17.90   1
   8   4  -5   46.52   23.46   1
   8   4  -6 1578.48  417.53   1
   8  -4  -6 1416.33  412.25   1
   8  -4  -6 2122.32  647.69   1
   8   4  -6 1664.40  412.73   1
   8  -4  -7 1314.45  327.39   1
   8  -4  -7 1257.14  320.76   1
   8   4  -7 1360.32  320.91   1
  -8  -4   7 1297.68  318.32   1
   8   4  -7 1376.83  315.35   1
   8  -4  -8  479.90  128.88   1
  -8   4   8  479.35  183.50   1
   8  -4  -8  499.23  184.05   1
   8   4  -8  535.06  121.62   1
   8   4  -8  513.27  183.56   1
  -8  -4   8  466.97  183.36   1
   8  -4  -9  126.90   43.74   1
   8   4  -9  117.13   44.64   1
  -8   4   9   82.65   52.16   1
   8  -4  -9   95.09   52.93   1
   8   4  -9  189.86   51.99   1
  -8  -4   9  177.90   51.67   1
   8   4 -10  362.86   81.50   1
  -8   4  10    1.42  106.40   1
   8  -4 -10  304.21   74.29   1
   8  -4 -10  329.43  109.25   1
   8   4 -10  565.68  109.57   1
  -8  -4  10  347.73  107.85   1
   8  -4 -11   48.81   27.62   1
  -8   4  11   -2.54   20.67   1
   8  -4 -11   22.10   25.90   1
   8   4 -11   33.48   27.34   1
   8   4 -11   31.52   28.77   1
  -8  -4  11   32.34   21.55   1
  -8   5   1   26.04   13.01   1
   8  -5  -1   18.63   20.01   1
   8  -5  -1   22.42   16.72   1
   8   5  -1   19.77   15.01   1
  -8  -5   1   17.77   11.98   1
   8  -5  -2 1637.92  440.17   1
  -8   5   2 2360.14  671.47   1
   8  -5  -2 1670.13  670.95   1
   8   5  -2 1787.75  427.54   1
   8   5  -2 1252.24  426.55   1
   8   5  -2 1787.37  671.10   1
  -8   5   3    5.72    8.63   1
   8  -5  -3    5.94   10.31   1
   8   5  -3    8.20   11.71   1
   8   5  -3    2.25   13.99   1
   8   5  -3    7.70   12.22   1
   8  -5  -3    4.89   16.87   1
   8  -5  -4 1559.28  424.86   1
   8  -5  -4 1650.53  417.75   1
   8   5  -4 1881.77  417.91   1
   8   5  -4 1798.31  412.00   1
   8   5  -5 1192.91  323.30   1
   8  -5  -5  996.47  310.71   1
   8  -5  -5 1099.74  486.95   1
   8   5  -5 1766.65  487.54   1
   8   5  -6  916.47  205.38   1
   8   5  -6  771.73  201.35   1
  -8  -5   6  913.77  199.83   1
   8  -5  -6  665.28  194.52   1
   8  -5  -6  764.00  302.76   1
  -8   5   7  967.07  198.60   1
   8  -5  -7  854.56  202.75   1
   8  -5  -7  810.82  200.33   1
   8   5  -7  807.32  200.18   1
  -8  -5   7  602.73  196.94   1
   8   5  -7  851.65  194.21   1
   8  -5  -8  535.97  140.64   1
   8   5  -8  518.81  139.64   1
  -8  -5   8  522.84  137.23   1
  -8   5   8  502.94  202.85   1
   8  -5  -8  630.89  203.60   1
   8   5  -8  577.66  133.76   1
  -8   5   9   -4.63   13.85   1
   8  -5  -9    5.48   15.82   1
   8   5  -9    2.38   12.24   1
  -8  -5   9    8.89   11.66   1
   8  -5  -9   16.87   16.47   1
   8   5  -9   11.02   25.18   1
  -8   5  10   -3.38   28.22   1
   8  -5 -10  129.63   32.31   1
   8  -5 -10  111.93   35.66   1
   8   5 -10  109.80   33.09   1
  -8  -5  10   94.52   28.83   1
   8   5 -10   99.19   34.67   1
   8  -5 -11   26.55   25.16   1
   8   5 -11   26.99   20.74   1
   8   5 -11   16.03   24.47   1
  -8  -5  11   27.55   19.38   1
  -8   6   1  150.23   45.13   1
   8  -6  -1  174.45   45.88   1
   8  -6  -1  158.15   47.55   1
   8   6  -1  120.90   56.13   1
   8  -6  -2   60.77   26.61   1
  -8   6   2   68.36   26.82   1
   8  -6  -2  106.99   28.19   1
   8   6  -2   53.31   21.54   1
   8   6  -2   20.43   20.55   1
   8   6  -2   74.65   29.00   1
  -8   6   3  197.46   56.60   1
   8  -6  -3  201.53   56.76   1
   8  -6  -3  207.62   58.95   1
   8   6  -3  220.09   59.21   1
   8   6  -3  162.56   51.77   1
   8  -6  -4  126.46   37.05   1
   8   6  -4  110.64   36.82   1
   8  -6  -4   93.58   30.08   1
   8   6  -4   88.76   31.77   1
   8  -6  -5 1010.71  225.79   1
   8   6  -5  841.90  223.89   1
   8  -6  -5  950.88  217.08   1
   8   6  -5  815.03  217.67   1
   8  -6  -6   35.75   19.07   1
   8   6  -6   45.88   20.60   1
  -8  -6   6   34.13   18.52   1
   8  -6  -6   44.65   25.15   1
   8   6  -6   48.51   21.74   1
   8   6  -7    2.44   11.43   1
  -8  -6   7    2.37    8.67   1
  -8   6   7    3.63   13.49   1
   8  -6  -7    5.64   13.26   1
   8  -6  -7   -0.24   20.47   1
   8   6  -7   -0.78   18.84   1
  -8   6   8    0.17  115.58   1
   8  -6  -8  550.60  119.67   1
   8  -6  -8  586.77  121.60   1
   8   6  -8  607.33  120.53   1
   8   6  -8  502.15  118.93   1
  -8  -6   8  681.69  117.62   1
   8   6  -9  104.35   31.35   1
   8   6  -9  106.42   31.21   1
  -8  -6   9  102.89   27.95   1
  -8   6   9   -4.17   31.04   1
   8  -6  -9  101.38   26.18   1
   8  -6  -9   86.80   36.82   1
  -8   6  10   11.50   26.45   1
   8  -6 -10   76.17   33.08   1
   8   6 -10   83.07   32.61   1
   8  -6 -10   64.73   24.92   1
   8   6 -10  107.80   31.93   1
  -8  -6  10   75.02   28.23   1
   8   6 -11  374.65  117.85   1
  -8  -6  11  508.90  114.91   1
   8  -6 -11  365.09  107.97   1
   8   7  -1  555.29  126.35   1
  -8   7   1  478.51  181.43   1
   8  -7  -1  472.39  118.78   1
   8  -7  -1  707.00  182.62   1
   8   7  -1   95.34  116.45   1
   8  -7  -2  126.33   36.15   1
   8   7  -2  117.26   36.61   1
  -8   7   2  105.32   39.61   1
   8  -7  -2  105.29   41.20   1
   8   7  -2   60.34   30.32   1
   8  -7  -3  398.61  126.29   1
   8   7  -3  516.01  128.04   1
  -8   7   3  501.41  183.73   1
   8  -7  -3  617.95  184.58   1
   8   7  -3  371.75  120.26   1
   8  -7  -4   80.85   30.50   1
   8   7  -4  101.25   33.26   1
   8  -7  -4   95.14   37.75   1
   8   7  -4   87.67   30.95   1
   8  -7  -5 1536.58  442.10   1
   8   7  -5 1605.65  443.11   1
   8   7  -5 1567.18  433.56   1
  -8  -7   5 1864.99  431.90   1
   8  -7  -5 2223.87  673.11   1
   8  -7  -6    4.04    9.31   1
   8   7  -6    0.67   10.07   1
  -8  -7   6   -1.61    7.12   1
   8  -7  -6  -12.61   22.10   1
   8   7  -6   -9.38   18.51   1
   8   7  -7   55.64   23.58   1
  -8   7   7   -3.86   19.94   1
   8  -7  -7   48.65   18.01   1
   8  -7  -7   73.73   27.82   1
   8   7  -7   79.21   23.62   1
  -8  -7   7   35.92   20.05   1
   8   7  -8  108.31   35.77   1
  -8   7   8   -1.73   40.19   1
   8  -7  -8  156.71   30.33   1
   8  -7  -8  128.91   44.59   1
   8   7  -8  133.06   33.73   1
  -8  -7   8  122.40   39.85   1
  -8   7   9   -0.48   68.56   1
   8  -7  -9  344.42   71.03   1
   8  -7  -9  309.00   75.45   1
   8   7  -9  379.49   74.47   1
  -8  -7   9  305.61   69.35   1
   8   7  -9  294.92   66.90   1
   8   7 -10   13.76   22.68   1
   8  -7 -10   41.12   24.80   1
   8   7 -10   32.91   30.92   1
  -8  -7  10   37.44   23.61   1
  -8   8   1    4.48   11.21   1
   8  -8  -1    3.82   16.07   1
   8   8  -1   14.68   12.60   1
   8  -8  -1    3.98   19.39   1
   8   8  -1   -4.95   10.10   1
  -8   8   2  275.94   71.12   1
   8  -8  -2  278.61   66.63   1
   8  -8  -2  279.08   96.88   1
   8   8  -2  118.70   64.56   1
   8   8  -2  283.82   96.80   1
   8  -8  -3 1796.94  412.56   1
   8   8  -3 1632.89  419.54   1
   8  -8  -3 1670.87  405.10   1
   8   8  -3 1682.89  635.37   1
   8  -8  -4   54.62   24.55   1
   8   8  -4   71.44   28.23   1
   8  -8  -4   86.73   32.29   1
   8   8  -4   64.45   27.84   1
   8  -8  -5  626.72  159.87   1
   8   8  -5  628.16  159.77   1
  -8  -8   5  650.72  157.21   1
   8  -8  -5  600.78  235.65   1
   8  -8  -6   13.86   12.64   1
   8  -8  -6    5.79   17.41   1
  -8  -8   6    6.20   11.19   1
   8   8  -6   15.44   17.71   1
  -8   8   7   -3.72   12.87   1
   8  -8  -7   14.95   12.70   1
   8   8  -7    9.08   14.19   1
   8  -8  -7   14.33   27.26   1
  -8  -8   7   20.03   14.93   1
  -8   8   8    2.59   29.01   1
   8   8  -8  120.72   31.11   1
  -8  -8   8   95.87   27.43   1
   8  -8  -8   73.24   23.41   1
   8  -8  -8   60.88   36.96   1
   8   8  -8   78.47   28.90   1
   8  -8  -9    4.04   11.23   1
   8   8  -9    6.46   15.23   1
  -8  -8   9    5.39   11.30   1
   8   8  -9   -0.27   22.04   1
   8  -8 -10   19.16   18.84   1
  -8  -8  10   15.16   20.00   1
   8   8 -10   26.70   32.45   1
  -8   9   1   -0.46   11.08   1
   8  -9  -1   -0.55   13.93   1
   8  -9  -1    1.08   16.52   1
   8   9  -1    0.04   13.45   1
   8   9  -1    9.55   11.63   1
   8   9  -2    6.55   14.12   1
  -8   9   2    4.27   13.61   1
   8  -9  -2    7.34   19.77   1
   8  -9  -2    4.05   19.77   1
   8   9  -2    6.92   17.59   1
   8  -9  -3  115.99   33.94   1
   8  -9  -3  100.63   41.53   1
   8   9  -3   88.37   41.32   1
   8  -9  -4   70.45   28.20   1
   8  -9  -4   61.18   33.00   1
   8   9  -4   73.49   30.99   1
  -8  -9   4  101.89   29.54   1
   8   9  -5   -0.34   13.30   1
   8  -9  -5    5.50   11.28   1
   8  -9  -5    3.12   24.75   1
  -8  -9   5   -4.78   17.35   1
  -8   9   6   -1.92   32.10   1
   8  -9  -6   99.53   37.75   1
   8   9  -6  124.49   35.07   1
  -8  -9   6  146.69   34.24   1
   8  -9  -6  109.05   27.86   1
   8  -9  -7   53.11   18.91   1
   8   9  -7   27.95   20.55   1
  -8  -9   7   71.32   21.90   1
  -8   9   7    3.34   25.56   1
   8  -9  -7   44.56   27.41   1
   8  -9  -8   78.79   25.31   1
   8   9  -8   12.40   30.69   1
  -8  -9   8   87.96   30.86   1
   8   9  -9   -0.30   68.82   1
  -8  -9   9  302.77   67.97   1
   8  -9  -9  348.30   62.60   1
   8  10  -1    0.78   41.99   1
  -8  10   1   -1.27   47.72   1
   8 -10  -1  218.24   53.11   1
   8 -10  -2   13.22   17.57   1
   8 -10  -2   11.31   22.41   1
   8  10  -2    0.20   19.64   1
   8  10  -2    2.48   20.73   1
   8 -10  -3  120.07   30.41   1
   8 -10  -3   72.28   34.84   1
   8  10  -3    6.64   31.62   1
  -8 -10   3   93.67   32.16   1
  -8 -10   4    2.68   11.92   1
   8 -10  -4    3.51   16.71   1
   8 -10  -4   -6.40   27.37   1
   8  10  -4    2.83   20.93   1
   8 -10  -5   10.15   12.51   1
   8  10  -5   -0.13   12.75   1
  -8 -10   5   10.40   15.40   1
   8 -10  -5    5.18   26.94   1
   8 -10  -6   12.39   11.43   1
   8  10  -6    0.86   14.13   1
  -8 -10   6   17.33   21.09   1
   8 -10  -7  202.81   42.38   1
   8  10  -7    1.23   60.00   1
  -8 -10   7  218.35   62.17   1
   8 -10  -8   31.18   19.17   1
   8  10  -8   13.29   23.09   1
  -8 -10   8   17.97   21.76   1
   8 -11  -1   52.53   18.55   1
   8 -11  -1   16.95   20.79   1
  -8  11   1    2.23   18.14   1
   8  11  -1    4.35   23.82   1
   8 -11  -2  165.33   35.17   1
   8 -11  -2   72.69   37.16   1
   8  11  -2   -3.55   38.91   1
  -8 -11   2  141.06   40.72   1
   8 -11  -3   12.26   26.41   1
   8  11  -3   -1.43   23.91   1
   8 -11  -3   59.76   25.32   1
  -8 -11   3   65.62   26.22   1
   8 -11  -4   21.96   17.53   1
   8  11  -4    1.00   15.80   1
  -8 -11   4   18.13   23.76   1
   8  11  -5   -4.98   13.52   1
   8 -11  -5    0.98   17.45   1
  -8 -11   5   13.04   22.54   1
   8  11  -6    1.60   16.66   1
  -8 -11   6    4.65   15.51   1
   8 -11  -6    6.77   15.94   1
   8 -11  -7    1.80   12.68   1
   8 -12  -1   25.07   22.94   1
   8 -12  -2   66.75   29.41   1
   8 -12  -3   80.45   30.98   1
   8 -12  -4    6.79   14.91   1
   8 -12  -5  466.90  123.51   1
   8 -12  -6   13.27   18.34   1
   8 -13  -1    2.64   14.83   1
   8 -13  -2    8.25   21.31   1
   8 -13  -3   20.07   24.75   1
  -7   0   1    0.53    7.68   1
  -7   0   1    1.70    5.05   1
   7   0  -1    3.05    6.86   1
   7   0  -1   -0.92    7.15   1
   7   0  -1    1.99   11.52   1
  -7   0   2   34.19   17.83   1
  -7   0   2   35.13   16.62   1
   7   0  -2   40.37   16.31   1
   7   0  -2   42.85   17.53   1
   7   0  -2   38.25   18.05   1
  -7   0   3   -0.40    8.54   1
   7   0  -3   -1.86    7.12   1
   7   0  -3   -0.17    6.89   1
  -7   0   3   -0.63    7.85   1
   7   0  -3   -1.15   10.21   1
  -7   0   4 1308.97  486.66   1
   7   0  -4 1502.63  310.95   1
   7   0  -4 1537.44  486.75   1
   7   0  -4  934.79  486.35   1
  -7   0   5    4.37   11.48   1
   7   0  -5    0.36    9.38   1
   7   0  -5   -1.65   11.06   1
   7   0  -5   -2.75   11.35   1
   7   0  -6 1357.03  330.46   1
   7   0  -6 1369.24  324.96   1
   7   0  -7    0.62    8.47   1
  -7   0   7    1.63   10.57   1
   7   0  -7   -5.74   12.67   1
  -7   0   8  213.37   78.45   1
   7   0  -8  171.02   53.02   1
   7   0  -8  229.06   78.82   1
  -7   0   9   -2.61   12.11   1
   7   0  -9    3.59   11.50   1
   7   0  -9    0.67   14.18   1
  -7   0  10  214.16   58.78   1
   7   0 -10  196.06   59.98   1
   7   0 -10  212.71   62.29   1
   7   0 -11   -4.32   11.12   1
  -7   0  11    4.07   14.26   1
   7   0 -11   -3.72   17.98   1
  -7   0  12  541.46  128.06   1
   7   0 -12  400.73  128.94   1
   7   0 -12  481.96  132.60   1
  -7   0  13    3.15   15.88   1
   7   0 -13    6.08   16.68   1
   7   0 -13    0.12   20.40   1
  -7   1   1    1.65    7.29   1
  -7   1   1    0.45    4.38   1
   7  -1  -1    2.18    6.29   1
   7  -1  -1   -0.94    6.61   1
   7   1  -1   -0.65    6.41   1
   7   1  -1   -3.06    6.93   1
  -7  -1   1   -2.27    7.19   1
  -7  -1   1   -1.28    5.59   1
   7  -1  -1    0.07    9.87   1
   7   1  -1   -1.23    8.87   1
  -7   1   2  278.20  126.71   1
  -7   1   2  380.07  126.76   1
   7  -1  -2  330.08   82.74   1
   7  -1  -2  388.89  126.74   1
   7  -1  -2  321.57  126.64   1
   7   1  -2  360.47   83.06   1
   7   1  -2  246.00  126.37   1
   7   1  -2  321.43  126.64   1
  -7  -1   2  396.62  127.28   1
  -7  -1   2  373.16  126.78   1
   7   1  -3 1243.84  285.68   1
   7   1  -3 1126.31  280.45   1
  -7  -1   3  803.00  277.78   1
  -7   1   3  779.17  429.53   1
  -7   1   3 1475.83  429.99   1
   7  -1  -3 1184.08  274.48   1
   7  -1  -3 1648.14  429.98   1
   7  -1  -3 1078.96  429.66   1
   7   1  -3 1244.43  429.78   1
  -7  -1   3  995.50  429.65   1
  -7   1   4  467.91  124.14   1
   7  -1  -4  318.26  124.27   1
   7   1  -4  554.10  125.18   1
   7   1  -4  459.34  124.51   1
   7   1  -4  526.50  124.80   1
  -7  -1   4  462.06  125.14   1
   7  -1  -4  435.50  117.53   1
   7  -1  -4  649.63  181.37   1
   7  -1  -5   27.78   12.78   1
   7   1  -5    8.24   10.81   1
  -7  -1   5    9.50   11.89   1
  -7   1   5    4.09   13.83   1
   7  -1  -5   16.29   11.83   1
   7  -1  -5   17.94   13.56   1
   7   1  -5   17.73   10.63   1
   7   1  -5   14.75   11.58   1
   7  -1  -6    1.61   10.52   1
   7   1  -6    4.55    8.32   1
   7  -1  -6    0.56   11.04   1
   7   1  -6   -2.58   10.32   1
  -7   1   7  590.92  135.99   1
   7  -1  -7  563.56  137.48   1
   7   1  -7  544.76  137.36   1
  -7  -1   7  528.95  135.65   1
   7  -1  -7  446.35  130.95   1
   7   1  -7  516.09  130.92   1
  -7   1   8    0.56    7.40   1
   7  -1  -8    4.93    9.90   1
   7   1  -8    2.44    9.75   1
  -7  -1   8    1.55    7.32   1
   7  -1  -8   -4.55   11.61   1
   7   1  -8    2.12   10.49   1
   7  -1  -9  601.72  160.35   1
   7  -1  -9  712.44  158.36   1
   7   1  -9  588.24  157.78   1
  -7  -1   9  692.40  156.34   1
  -7   1   9  610.89  233.24   1
   7   1  -9  480.84  150.57   1
  -7   1  10  192.21   48.85   1
   7  -1 -10  169.76   52.21   1
   7  -1 -10  199.43   45.16   1
   7   1 -10  156.57   43.98   1
   7   1 -10  132.25   63.44   1
  -7  -1  10  156.92   63.22   1
   7  -1 -11  365.56   98.86   1
  -7  -1  11  459.11   97.04   1
  -7   1  11  432.82  136.47   1
   7  -1 -11  294.03  136.13   1
   7   1 -11  284.23   89.76   1
   7   1 -11  284.23  136.05   1
  -7   1  12   80.56   30.05   1
   7  -1 -12   62.40   30.04   1
   7  -1 -12   78.06   33.85   1
   7   1 -12   61.15   28.10   1
   7   1 -12   76.25   33.81   1
  -7  -1  12   77.19   29.92   1
   7   1 -13   12.99   18.51   1
  -7  -1  13   14.90   17.59   1
   7  -1 -13   13.36   22.45   1
   7   1 -13    3.06   19.88   1
  -7   2   1  307.49   88.51   1
  -7   2   1  320.97   87.38   1
   7  -2  -1  388.53   89.48   1
   7  -2  -1  308.55   88.05   1
   7   2  -1  312.96   89.57   1
   7   2  -1  375.66   88.20   1
  -7  -2   1  317.59   88.39   1
  -7  -2   1  302.44   88.18   1
   7  -2  -1  426.79   82.59   1
   7   2  -1  341.87   81.50   1
   7   2  -1  334.50   81.22   1
  -7   2   2  951.95  202.72   1
  -7   2   2 1031.29  202.90   1
   7  -2  -2  916.84  205.50   1
   7  -2  -2  960.49  203.87   1
   7  -2  -2  650.43  202.01   1
   7   2  -2  826.53  202.87   1
  -7  -2   2  769.87  202.52   1
   7   2  -2  976.36  196.93   1
   7   2  -2  661.24  306.37   1
  -7  -2   2  694.11  306.62   1
  -7   2   3    2.12   10.15   1
  -7   2   3    3.26    6.25   1
   7  -2  -3    3.46    7.49   1
   7  -2  -3    7.07    7.99   1
   7   2  -3    7.72    9.64   1
   7   2  -3    5.66    7.82   1
  -7  -2   3   -0.74    8.42   1
   7  -2  -3    4.12    8.60   1
   7   2  -3   -0.50   12.29   1
   7  -2  -4   10.50   11.61   1
   7  -2  -4   14.73   11.54   1
   7   2  -4   16.14   12.41   1
  -7  -2   4   12.70   13.21   1
  -7   2   4   11.03   13.92   1
   7  -2  -4   15.85   12.90   1
   7   2  -4   22.69   10.35   1
   7   2  -4   18.28   11.60   1
   7  -2  -5  181.66   50.35   1
   7   2  -5  217.02   50.17   1
  -7   2   5  142.64   63.48   1
   7  -2  -5  167.46   43.79   1
   7  -2  -5  138.75   63.29   1
   7   2  -5  175.09   43.35   1
   7  -2  -6  253.08   69.27   1
   7  -2  -6  244.08   69.73   1
   7   2  -6  247.35   68.60   1
   7   2  -6  259.86   69.48   1
  -7   2   7  180.42   52.09   1
   7  -2  -7  180.75   53.40   1
   7  -2  -7  150.93   53.45   1
   7   2  -7  226.65   53.80   1
  -7  -2   7  160.76   51.61   1
   7   2  -7  227.42   48.00   1
   7   2  -8   15.10   14.34   1
  -7  -2   8   13.87   11.93   1
  -7   2   8   20.05   12.36   1
   7  -2  -8   15.86   13.78   1
   7  -2  -8   20.51   15.61   1
   7   2  -8   29.76   12.87   1
   7  -2  -9   39.76   20.59   1
   7   2  -9   36.14   19.18   1
  -7   2   9   43.92   19.90   1
   7  -2  -9   49.11   21.02   1
   7   2  -9   41.63   20.82   1
  -7  -2   9   44.89   20.30   1
   7  -2 -10  307.11   81.23   1
   7   2 -10  294.26   79.30   1
   7   2 -10  284.06   81.50   1
  -7  -2  10  318.25   77.74   1
  -7   2  10  259.13  108.91   1
   7  -2 -10  299.88  109.31   1
  -7   2  11   34.30   18.28   1
   7  -2 -11   18.91   20.26   1
   7   2 -11   36.39   18.11   1
   7   2 -11   37.67   20.04   1
  -7  -2  11   31.30   17.80   1
   7  -2 -11   37.56   19.01   1
   7   2 -12    7.98   12.64   1
   7   2 -12   10.93   17.12   1
  -7  -2  12   13.58   14.59   1
  -7   2  12    3.78   16.72   1
   7  -2 -12   15.82   17.59   1
   7  -2 -12    6.46   28.02   1
   7  -2 -13   12.47   19.43   1
   7   2 -13   -1.79   15.97   1
   7   2 -13   10.91   16.82   1
  -7  -2  13    3.33   16.42   1
  -7   3   1  629.70  176.58   1
   7   3  -1  618.92  176.00   1
  -7  -3   1  624.20  176.15   1
  -7   3   1  935.62  264.91   1
   7  -3  -1  662.68  169.99   1
   7  -3  -1  910.80  264.81   1
   7  -3  -1  544.23  264.50   1
   7   3  -1  702.78  169.64   1
   7   3  -1  626.83  169.09   1
   7   3  -1  890.13  264.81   1
  -7  -3   1  617.54  264.54   1
   7   3  -2  302.34   71.52   1
  -7   3   2  334.58   98.79   1
  -7   3   2  283.63   98.32   1
   7  -3  -2  298.46   65.51   1
   7  -3  -2  265.58   98.25   1
   7  -3  -2  275.34   98.55   1
   7   3  -2  210.45   64.29   1
   7   3  -2  314.78   98.47   1
   7   3  -2  250.91   98.52   1
  -7  -3   2  212.82   98.69   1
  -7  -3   2  208.29   98.18   1
   7   3  -3   20.84   12.51   1
   7   3  -3   16.96   13.06   1
   7   3  -3   18.81   14.09   1
  -7  -3   3   14.24   13.50   1
  -7   3   3   21.81   14.40   1
  -7   3   3   29.33   10.74   1
   7  -3  -3   21.61   11.69   1
   7  -3  -3   25.58   12.21   1
   7  -3  -3   14.62   13.03   1
  -7   3   4  124.61   49.32   1
   7  -3  -4  169.45   50.20   1
   7  -3  -4  145.92   49.15   1
   7   3  -4  179.41   48.88   1
   7  -3  -4  158.95   43.52   1
   7   3  -4  164.20   63.52   1
   7   3  -4  202.78   64.20   1
  -7  -3   4  221.25   64.23   1
  -7   3   5    8.31   10.97   1
   7  -3  -5    6.44   10.19   1
   7  -3  -5    4.99   11.12   1
   7   3  -5   10.61   10.07   1
   7  -3  -5    7.34   12.66   1
   7   3  -5   12.15   11.36   1
   7   3  -6   34.89   16.48   1
   7  -3  -6   26.99   16.20   1
   7  -3  -6   24.39   16.09   1
   7   3  -6   45.30   16.98   1
  -7   3   7 1635.78  354.01   1
   7  -3  -7 1311.34  362.97   1
   7  -3  -7 1826.94  355.93   1
   7   3  -7 1730.37  350.52   1
   7   3  -7 1223.46  548.77   1
  -7  -3   7 1244.48  548.99   1
  -7   3   8 1859.04  484.67   1
   7  -3  -8 2079.69  498.66   1
   7  -3  -8 2280.60  488.31   1
   7   3  -8 1827.57  497.85   1
   7   3  -8 1939.43  487.52   1
  -7  -3   8 2170.25  485.10   1
  -7   3   9   47.66   22.32   1
   7  -3  -9   62.28   23.32   1
   7  -3  -9   41.71   23.60   1
   7   3  -9   46.62   19.31   1
   7   3  -9   48.57   24.12   1
  -7  -3   9   75.96   24.43   1
  -7   3  10  245.48   68.39   1
   7  -3 -10  236.61   70.71   1
   7  -3 -10  238.50   72.98   1
   7   3 -10  211.78   69.43   1
   7   3 -10  222.48   72.31   1
  -7  -3  10  297.67   68.56   1
  -7   3  11   13.48   18.22   1
   7  -3 -11   25.31   21.23   1
   7   3 -11   38.46   19.78   1
  -7  -3  11   41.10   17.54   1
   7  -3 -11   18.00   17.63   1
   7   3 -11   31.45   16.59   1
   7  -3 -12  953.01  189.05   1
   7   3 -12  911.50  187.25   1
   7   3 -12 1321.07  191.31   1
  -7  -3  12 1061.64  184.61   1
  -7   3  12    9.08  271.10   1
   7  -3 -12  831.88  273.83   1
   7  -4  -1   11.29    9.97   1
   7   4  -1   12.72   11.06   1
   7   4  -1   15.18   11.03   1
  -7  -4   1   15.96   11.67   1
  -7  -4   1   15.88    9.82   1
  -7   4   1    9.88   13.94   1
  -7   4   1    8.87   14.76   1
  -7   4   1   14.80    8.96   1
   7  -4  -1   19.74   11.67   1
   7  -4  -1   14.50   13.39   1
   7   4  -1   15.56   10.82   1
   7   4  -1    9.31    7.76   1
   7   4  -2  530.81  124.12   1
   7   4  -2  431.78  124.13   1
  -7  -4   2  505.45  121.92   1
  -7   4   2  540.41  180.49   1
  -7   4   2  546.60  180.30   1
   7  -4  -2  661.15  117.66   1
   7  -4  -2  514.67  180.18   1
   7  -4  -2  369.25  180.17   1
   7   4  -2  434.31  116.29   1
   7   4  -2  477.13  180.39   1
  -7  -4   2  406.62  180.42   1
   7  -4  -3   56.31   17.84   1
   7   4  -3   51.00   17.58   1
  -7   4   3   28.97   18.49   1
  -7   4   3   50.70   16.57   1
   7  -4  -3   33.61   17.12   1
   7  -4  -3   25.01   17.08   1
   7   4  -3   39.90   14.99   1
   7   4  -3   42.16   17.38   1
   7   4  -3   52.49   19.44   1
  -7  -4   3   31.48   18.55   1
  -7   4   4   50.41   25.58   1
   7  -4  -4   86.97   25.83   1
   7  -4  -4   52.64   25.53   1
   7   4  -4   88.79   25.16   1
   7  -4  -4   73.28   20.59   1
   7   4  -4   51.99   20.61   1
   7   4  -4   81.61   26.83   1
   7  -4  -5   38.07   16.62   1
   7   4  -5   22.12   14.91   1
   7  -4  -5   27.98   16.74   1
   7   4  -5   31.79   14.42   1
   7   4  -5   55.44   19.17   1
   7  -4  -6  641.62  156.32   1
   7  -4  -6  660.70  155.03   1
   7   4  -6  566.57  147.58   1
   7   4  -6  589.04  228.37   1
  -7   4   7 1389.68  307.02   1
   7  -4  -7 1341.91  308.83   1
   7   4  -7 1383.09  314.63   1
   7   4  -7 1407.20  309.14   1
  -7  -4   7  934.35  305.96   1
   7  -4  -7 1351.43  303.42   1
   7  -4  -8    9.88   13.34   1
   7  -4  -8   13.87   14.12   1
  -7   4   8   22.49   12.66   1
   7   4  -8   12.39   12.23   1
   7   4  -8   11.75   14.61   1
  -7  -4   8    7.85   12.29   1
  -7   4   9  844.08  206.92   1
   7  -4  -9  855.60  212.67   1
   7  -4  -9  796.59  208.82   1
   7   4  -9  833.18  209.05   1
  -7  -4   9  851.10  206.56   1
   7   4  -9  855.79  201.71   1
   7  -4 -10    4.51   12.81   1
   7   4 -10    1.87   10.36   1
   7   4 -10    1.50   12.49   1
  -7  -4  10    0.81    9.11   1
  -7   4  10    4.96   14.76   1
   7  -4 -10    6.59   21.63   1
  -7   4  11   -0.08   20.29   1
   7  -4 -11   49.96   21.31   1
   7  -4 -11   35.90   25.07   1
   7   4 -11   46.22   21.88   1
  -7  -4  11   44.29   19.30   1
   7   4 -11   38.36   17.31   1
  -7   4  12   -0.77   32.64   1
   7  -4 -12   70.48   39.37   1
   7  -4 -12  129.38   39.96   1
   7   4 -12  137.29   35.43   1
   7   4 -12  140.82   44.98   1
  -7  -4  12  146.10   43.14   1
  -7   5   1 1446.02  333.18   1
  -7   5   1 1110.90  326.23   1
  -7   5   1 1380.37  325.76   1
   7  -5  -1 1528.09  332.49   1
   7  -5  -1 1543.13  328.31   1
   7  -5  -1 1183.12  327.26   1
   7   5  -1 1665.19  327.40   1
   7   5  -1 1149.71  325.94   1
  -7  -5   1 1201.14  326.17   1
   7   5  -1 1488.34  320.77   1
   7   5  -1 1363.53  320.39   1
  -7  -5   1 1339.17  503.70   1
  -7   5   2  292.32   81.45   1
  -7   5   2  295.36   81.74   1
  -7   5   2  331.32   81.98   1
   7  -5  -2  403.16   83.36   1
   7  -5  -2  266.36   81.30   1
   7   5  -2  332.24   82.33   1
   7  -5  -2  324.26   75.21   1
   7   5  -2  340.92   74.98   1
   7   5  -2  331.85   75.05   1
   7   5  -2  251.21  113.61   1
  -7  -5   2  250.46  113.87   1
  -7   5   3  657.62  196.47   1
  -7   5   3  646.75  193.84   1
  -7   5   3  801.59  192.81   1
   7  -5  -3  930.89  197.09   1
   7  -5  -3  946.67  195.28   1
   7  -5  -3  562.69  192.95   1
   7   5  -3 1001.43  195.82   1
   7   5  -3 1032.27  188.59   1
   7   5  -3  666.25  187.50   1
   7  -5  -4   15.23   11.62   1
   7   5  -4   16.44   12.88   1
   7   5  -4   14.47   11.73   1
   7  -5  -4   13.93   12.62   1
   7   5  -4    6.62   15.23   1
   7   5  -5  248.93   66.71   1
   7   5  -5  252.87   67.60   1
   7  -5  -5  253.19   60.72   1
   7  -5  -5  220.32   90.37   1
   7  -5  -6   60.71   24.44   1
   7   5  -6   52.63   22.72   1
   7  -5  -6   49.63   20.12   1
   7   5  -6   56.83   25.35   1
  -7  -5   6   74.83   24.84   1
  -7   5   7   28.02   15.96   1
   7  -5  -7   27.50   17.00   1
   7  -5  -7   43.55   19.17   1
   7   5  -7   43.87   18.44   1
  -7  -5   7   30.83   15.49   1
   7   5  -7   21.58   13.97   1
  -7   5   8  197.81   55.83   1
   7  -5  -8  209.55   58.97   1
   7   5  -8  177.74   57.34   1
  -7  -5   8  215.06   56.12   1
   7  -5  -8  227.52   51.84   1
   7   5  -8  149.51   50.12   1
   7  -5  -9   10.38   14.28   1
   7   5  -9    4.23   13.58   1
  -7   5   9    5.67   14.74   1
   7  -5  -9    8.82   20.09   1
   7   5  -9   16.89   12.90   1
  -7  -5   9   13.45   14.33   1
  -7   5  10    1.59   12.46   1
   7  -5 -10   16.27   14.94   1
   7  -5 -10    7.46   16.59   1
   7   5 -10    7.27   11.69   1
   7   5 -10    8.04   14.08   1
  -7  -5  10   10.73   11.22   1
  -7   5  11    3.77  103.32   1
   7  -5 -11  560.54  108.71   1
   7  -5 -11  577.03  111.33   1
   7   5 -11  429.53  105.17   1
   7   5 -11  373.92  108.33   1
  -7  -5  11  583.76  105.39   1
   7  -5 -12   52.48   31.15   1
   7   5 -12   49.53   26.22   1
  -7  -5  12   49.51   24.59   1
   7   5 -12   32.80   30.59   1
   7  -6  -1    9.84    9.70   1
   7   6  -1   -0.88    7.89   1
  -7   6   1   -6.42   14.72   1
  -7   6   1   -0.23    8.24   1
   7  -6  -1    2.71   12.06   1
   7   6  -1   -0.04    8.17   1
   7   6  -1    3.62   10.48   1
   7  -6  -2 1000.50  238.38   1
   7  -6  -2  540.21  235.71   1
   7   6  -2 1079.72  239.35   1
   7   6  -2  734.97  238.85   1
  -7   6   2  717.56  229.60   1
  -7   6   2 1317.77  358.70   1
   7  -6  -2 1099.19  358.40   1
   7   6  -2 1013.50  358.34   1
  -7   6   3  202.70   60.13   1
   7  -6  -3  238.49   60.97   1
   7  -6  -3  258.19   62.70   1
   7   6  -3  197.21   56.08   1
   7   6  -3  211.77   81.61   1
   7  -6  -4  144.06   38.58   1
   7  -6  -4  139.00   40.55   1
   7   6  -4   89.50   37.99   1
   7   6  -4  137.31   40.61   1
   7  -6  -5   85.87   31.68   1
   7  -6  -5   85.83   34.83   1
   7   6  -5  116.91   38.66   1
   7   6  -6 1701.03  409.05   1
  -7  -6   6 1823.46  406.53   1
   7  -6  -6 1312.43  403.38   1
   7  -6  -6 1788.81  634.13   1
  -7   6   7 1241.11  277.77   1
   7  -6  -7 1047.90  284.24   1
   7  -6  -7 1341.98  280.79   1
   7   6  -7 1130.00  280.26   1
  -7  -6   7  962.14  277.47   1
  -7   6   8   60.23   24.83   1
   7  -6  -8   60.62   27.10   1
   7   6  -8   50.56   24.92   1
  -7  -6   8   64.04   24.09   1
   7  -6  -8   63.83   21.35   1
   7   6  -9  747.52  157.93   1
   7   6  -9  975.56  159.38   1
  -7  -6   9  798.69  154.58   1
  -7   6   9    4.99  229.08   1
   7  -6  -9  773.10  150.30   1
   7  -6  -9  884.57  231.51   1
  -7   6  10    0.84   21.64   1
   7  -6 -10   61.90   22.96   1
   7  -6 -10   46.47   26.05   1
   7   6 -10   47.42   20.40   1
   7   6 -10   64.27   23.49   1
  -7  -6  10   59.35   20.84   1
  -7   6  11    3.96   88.99   1
   7  -6 -11  346.89   97.93   1
   7   6 -11  273.85   90.08   1
   7  -6 -11  487.79   85.84   1
   7   6 -11  411.13  126.23   1
  -7  -6  11  523.79  126.32   1
   7  -6 -12  304.33   68.44   1
   7   6 -12  202.53   67.15   1
   7   6 -12  236.90   67.30   1
  -7  -6  12  184.64   63.67   1
  -7   7   1  647.19  224.53   1
   7  -7  -1  602.74  145.30   1
   7  -7  -1  610.08  224.41   1
   7   7  -1  571.07  144.79   1
   7   7  -1  308.12  143.86   1
   7   7  -1  784.28  224.79   1
  -7   7   2 2115.03  425.04   1
   7  -7  -2 1612.79  432.73   1
   7  -7  -2 1797.09  426.19   1
   7   7  -2 1918.70  426.17   1
   7   7  -2 1300.63  419.37   1
   7   7  -3  449.78  105.93   1
  -7   7   3  482.57  150.04   1
   7  -7  -3  417.78   98.07   1
   7  -7  -3  348.25  149.73   1
   7   7  -3  253.44   98.08   1
   7  -7  -4  976.14  228.10   1
   7   7  -4  895.76  225.41   1
   7  -7  -4  885.33  340.62   1
   7  -7  -5  722.85  212.63   1
   7  -7  -5  729.74  317.38   1
   7   7  -5  693.19  317.33   1
  -7  -7   5 1096.16  317.90   1
   7  -7  -6 1211.72  299.69   1
  -7  -7   6 1122.70  292.41   1
   7  -7  -6 1266.42  452.00   1
   7   7  -6 1256.57  451.56   1
  -7   7   7    2.38    9.06   1
   7  -7  -7    4.48   14.58   1
  -7  -7   7    7.99    9.32   1
   7  -7  -7   -2.97   12.27   1
   7   7  -7    2.05   14.42   1
  -7   7   8   61.15   60.92   1
   7  -7  -8  219.34   43.39   1
   7  -7  -8  147.99   62.80   1
   7   7  -8  172.29   61.45   1
  -7  -7   8  222.99   61.36   1
  -7   7   9   -4.20   42.51   1
   7  -7  -9  180.23   49.84   1
   7   7  -9  219.13   47.42   1
  -7  -7   9  208.08   43.66   1
   7  -7  -9  154.52   38.73   1
   7  -7 -10   84.23   37.35   1
   7   7 -10  113.97   32.97   1
  -7  -7  10   88.97   29.49   1
  -7   7  10    3.52   34.43   1
   7  -7 -10  113.59   26.30   1
   7   7 -10   86.07   24.16   1
   7   7 -11    9.06   23.87   1
   7   7 -11   21.06   21.48   1
  -7  -7  11   14.28   18.81   1
   7  -7 -11    4.00   23.63   1
   7   8  -1   11.80   15.24   1
  -7   8   1    5.72   12.81   1
   7  -8  -1    0.76   13.03   1
   7  -8  -1    9.06   21.23   1
   7   8  -1    8.88   10.13   1
   7  -8  -2 1504.43  320.19   1
  -7   8   2 1334.16  489.86   1
   7  -8  -2 1300.97  312.88   1
   7   8  -2 1061.71  313.28   1
   7   8  -2 1294.78  489.66   1
   7  -8  -3 1132.03  352.69   1
   7  -8  -3 1324.45  535.94   1
   7   8  -3 1756.71  536.38   1
   7  -8  -4   22.58   18.09   1
   7   8  -4   28.12   16.18   1
  -7  -8   4   27.22   14.74   1
   7  -8  -4   22.95   13.46   1
   7  -8  -5  402.38  104.74   1
   7  -8  -5  401.29  106.85   1
  -7  -8   5  398.74  102.88   1
   7   8  -5  400.33  149.60   1
   7  -8  -6  330.10   88.93   1
  -7  -8   6  391.93   88.44   1
  -7   8   6  290.29  125.43   1
   7  -8  -6  279.23  126.20   1
   7   8  -6  387.24  125.58   1
  -7   8   7  898.34  277.42   1
   7  -8  -7 1143.82  281.25   1
   7  -8  -7  809.78  271.96   1
   7   8  -7 1141.73  425.98   1
  -7  -8   7 1513.58  426.45   1
   7   8  -8   11.84   12.80   1
  -7  -8   8   -0.15    9.70   1
  -7   8   8   -3.40   16.45   1
   7  -8  -8    0.94   12.49   1
   7  -8  -8   -2.03   23.57   1
   7  -8  -9   72.01   26.09   1
  -7   8   9    3.89   30.84   1
   7  -8  -9   74.41   36.59   1
   7   8  -9   87.25   31.42   1
  -7  -8   9  110.21   29.46   1
   7   8 -10    9.98   16.31   1
  -7  -8  10    0.04   13.93   1
   7  -8 -10    4.30   14.74   1
   7  -8 -11  336.96   81.58   1
   7   8 -11  243.80   80.23   1
   7   8 -11  275.66   85.25   1
  -7  -8  11  300.29   81.43   1
   7  -9  -1   46.25   20.40   1
   7   9  -1   48.96   26.02   1
  -7   9   1   54.40   23.80   1
   7  -9  -1   44.42   28.80   1
  -7   9   2  551.76  149.48   1
   7   9  -2  626.50  151.51   1
   7  -9  -2  551.96  143.36   1
   7  -9  -2  639.02  221.36   1
   7   9  -3   28.78   17.00   1
   7  -9  -3   19.80   15.19   1
   7  -9  -3   22.50   18.87   1
   7  -9  -4    3.36   13.77   1
   7  -9  -4    2.83   10.37   1
   7   9  -4    5.35   16.08   1
  -7  -9   4    8.21   14.57   1
   7   9  -5    6.62   13.88   1
   7  -9  -5    4.75   11.70   1
   7  -9  -5   17.60   25.36   1
  -7  -9   5    5.50   17.06   1
  -7   9   6  647.98  223.37   1
   7  -9  -6  906.46  227.09   1
   7   9  -6 1075.71  225.35   1
  -7  -9   6 1156.26  223.82   1
   7  -9  -6  740.90  217.46   1
  -7   9   7    7.99   41.16   1
   7  -9  -7  143.59   40.45   1
   7  -9  -7  134.12   45.16   1
   7   9  -7  146.08   51.34   1
  -7  -9   7  198.21   51.74   1
   7   9  -8    5.78   13.86   1
  -7  -9   8    0.87   13.77   1
  -7   9   8    5.17   19.64   1
   7  -9  -8    8.33   13.13   1
   7  -9  -8    9.75   27.07   1
   7  -9  -9   14.53   13.85   1
   7   9  -9   13.12   18.69   1
  -7  -9   9   26.65   19.78   1
   7   9 -10   42.21   27.61   1
   7  -9 -10   55.15   23.10   1
  -7  -9  10   22.23   24.34   1
   7  10  -1  257.00   64.10   1
  -7  10   1  196.66   82.20   1
   7 -10  -1  209.66   55.82   1
   7 -10  -1  208.97   83.04   1
  -7  10   2   65.98   32.12   1
   7 -10  -2   91.80   25.01   1
   7 -10  -2   60.46   33.59   1
   7  10  -2   89.79   33.42   1
   7 -10  -3  265.92   72.67   1
   7 -10  -3  241.84   75.42   1
  -7 -10   3  271.65   99.00   1
   7 -10  -4  440.64  114.21   1
   7 -10  -4  326.56  117.11   1
  -7 -10   4  490.31  113.32   1
   7  10  -4  458.23  164.82   1
  -7  10   5  335.12   94.20   1
   7 -10  -5  265.59   96.89   1
   7  10  -5  404.59   95.30   1
   7 -10  -5  271.76   86.10   1
  -7 -10   5  438.55  132.96   1
   7 -10  -6   68.43   28.05   1
  -7  10   6   21.14   26.85   1
   7 -10  -6   81.12   19.58   1
   7  10  -6   39.05   26.19   1
  -7 -10   6   69.96   27.01   1
   7 -10  -7   28.04   13.15   1
   7  10  -7    1.05   16.37   1
  -7 -10   7   38.80   16.51   1
  -7  10   7   -2.33   13.07   1
   7 -10  -7    0.57   22.71   1
   7  10  -8   -0.29   25.43   1
  -7 -10   8   86.36   26.85   1
   7 -10  -8   58.49   20.27   1
   7 -10  -9   34.84   18.33   1
   7  10  -9   -8.36   22.16   1
  -7 -10   9   33.20   19.75   1
   7 -10 -10  292.09   80.17   1
  -7  11   1   58.35   24.28   1
   7  11  -1    2.78   24.22   1
  -7 -11   1   75.98   24.03   1
   7 -11  -1   59.19   21.96   1
   7 -11  -1   43.21   25.78   1
   7  11  -2    4.59   43.29   1
  -7 -11   2  213.18   42.82   1
   7 -11  -2  185.37   38.03   1
   7 -11  -2   97.58   53.24   1
   7 -11  -3    5.03   12.44   1
   7  11  -3   -6.07   14.23   1
   7 -11  -3    2.35   22.84   1
  -7 -11   3    0.85   20.00   1
   7 -11  -4   67.49   21.53   1
   7 -11  -4   44.17   29.25   1
   7  11  -4    3.01   21.03   1
  -7 -11   4   61.63   26.98   1
  -7  11   5   -0.31   11.25   1
   7 -11  -5    6.18   11.94   1
   7 -11  -5    4.92   22.21   1
   7  11  -5    0.93   19.40   1
  -7 -11   5    7.68   19.89   1
   7 -11  -6   72.70   20.72   1
   7  11  -6  -12.94   26.54   1
  -7 -11   6   72.93   27.57   1
   7 -11  -7  156.84   41.39   1
   7  11  -7    3.98   53.07   1
  -7 -11   7  222.95   57.64   1
   7 -11  -8   39.15   20.59   1
  -7 -11   8   45.84   27.84   1
   7 -11  -9  173.11   51.23   1
   7 -12  -1  106.50   22.11   1
   7 -12  -1   28.16   25.83   1
  -7  12   1   -3.91   24.53   1
   7  12  -1    7.23   27.07   1
  -7 -12   1   70.48   27.25   1
   7  12  -2   -0.15   42.75   1
   7 -12  -2  208.93   38.57   1
   7 -12  -2   47.35   53.38   1
  -7 -12   2  215.27   55.00   1
   7  12  -3   -0.78   16.03   1
  -7 -12   3   23.81   18.98   1
   7 -12  -3   24.26   17.25   1
   7 -12  -4   35.66   19.23   1
   7  12  -4   -0.70   23.59   1
  -7 -12   4   36.01   23.69   1
   7 -12  -5  285.16   48.54   1
   7  12  -5   -7.87   63.92   1
  -7 -12   5  205.73   68.33   1
   7 -12  -6   24.44   15.98   1
   7  12  -6   -0.51   18.76   1
  -7 -12   6   22.18   21.39   1
   7 -12  -7   -1.56   16.10   1
   7 -12  -8  618.62  157.45   1
   7 -13  -1  192.26   50.98   1
   7 -13  -2   -2.66   17.17   1
   7 -13  -3   90.02   29.49   1
   7 -13  -4   68.58   27.16   1
   7 -13  -5  254.79   71.33   1
   7 -13  -6   80.51   30.09   1
   7 -14  -1  761.71  192.53   1
   7 -14  -2    7.25   18.36   1
   7 -14  -3    5.25   27.75   1
   7 -14  -4    1.09   26.65   1
  -6   0   1    2.70    6.84   1
  -6   0   1    1.03    4.24   1
   6   0  -1   -0.94    3.89   1
   6   0  -1    0.48    5.71   1
   6   0  -1    0.68    5.46   1
  -6   0   2   58.10   18.80   1
   6   0  -2   42.84   19.41   1
  -6   0   2   42.51   18.36   1
   6   0  -2   61.96   14.73   1
   6   0  -2   40.32   18.29   1
  -6   0   3   -1.87    5.64   1
  -6   0   3    0.55    4.20   1
   6   0  -3    0.43    6.33   1
   6   0  -3    0.34    5.42   1
   6   0  -3    0.88    5.50   1
  -6   0   4 7571.05 3883.31   1
   6   0  -410779.27 2456.18   1
   6   0  -414938.68 3884.03   1
   6   0  -4 8167.51 3883.51   1
   6   0  -5    1.35    6.81   1
  -6   0   5    1.17    8.97   1
   6   0  -5    1.60    8.24   1
   6   0  -5    2.71    8.72   1
  -6   0   6  173.30   50.64   1
   6   0  -6  189.06   49.67   1
   6   0  -6  195.68   43.55   1
   6   0  -6  134.64   62.93   1
  -6   0   7   -1.40    5.37   1
  -6   0   7   -1.67    7.82   1
   6   0  -7    6.19    7.89   1
   6   0  -7    1.99    6.64   1
   6   0  -7   -0.19    6.19   1
  -6   0   8  780.33  278.14   1
   6   0  -8  479.40  178.28   1
   6   0  -8  863.08  278.13   1
   6   0  -9    2.76    8.41   1
  -6   0   9    3.23   12.59   1
   6   0  -9   -1.69   13.40   1
   6   0 -10   30.39   17.97   1
   6   0 -10   44.55   21.12   1
  -6   0  10   41.89   18.58   1
  -6   0  11    5.16   10.51   1
   6   0 -11   -0.86    9.54   1
   6   0 -11   -0.88   13.39   1
  -6   0  12    6.80   11.22   1
   6   0 -12    6.44   11.60   1
   6   0 -12   -0.52   15.32   1
  -6   0  13    1.05   14.33   1
   6   0 -13    7.96   13.49   1
   6   0 -13    6.66   18.32   1
  -6   1   1  216.41   57.81   1
  -6   1   1  196.02   56.59   1
   6  -1  -1  207.17   56.25   1
   6  -1  -1  210.86   58.24   1
   6  -1  -1  177.36   57.19   1
   6   1  -1  226.83   57.83   1
   6   1  -1  264.36   58.90   1
  -6  -1   1  239.71   58.24   1
  -6  -1   1  152.20   56.22   1
   6   1  -1  217.05   50.94   1
   6  -1  -2  109.31   33.39   1
   6   1  -2  118.96   35.21   1
   6   1  -2  159.30   35.22   1
  -6  -1   2   48.65   34.23   1
  -6  -1   2  105.21   33.88   1
  -6   1   2   81.14   41.45   1
  -6   1   2  129.14   41.77   1
   6  -1  -2  155.63   41.96   1
   6  -1  -2  107.93   41.61   1
   6   1  -2  117.95   29.38   1
  -6   1   3    2.41    7.26   1
   6  -1  -3    6.26    7.67   1
   6   1  -3    5.54    7.46   1
  -6  -1   3    8.57    7.96   1
  -6   1   3    4.85    6.49   1
   6  -1  -3   14.21    8.65   1
   6  -1  -3    2.79    8.44   1
   6   1  -3    3.08    6.80   1
   6   1  -3    4.84    8.86   1
   6   1  -4  866.29  242.34   1
   6   1  -4  963.09  239.35   1
   6   1  -4 1167.18  239.49   1
  -6  -1   4  727.36  239.38   1
  -6   1   4  896.95  364.45   1
   6  -1  -4 1227.79  233.78   1
   6  -1  -4 1024.09  364.66   1
   6  -1  -4  971.06  364.64   1
   6  -1  -5    5.71    8.54   1
   6   1  -5    2.82    7.57   1
   6   1  -5    4.22    6.60   1
  -6  -1   5    0.04    7.02   1
  -6   1   5    1.65    9.22   1
   6  -1  -5    6.81    9.54   1
   6  -1  -5    5.29    9.02   1
   6   1  -5    0.82    9.38   1
  -6   1   6  242.14   79.34   1
   6  -1  -6  276.19   78.52   1
   6  -1  -6  317.08   79.00   1
   6  -1  -6  291.71   78.75   1
   6   1  -6  268.38   78.60   1
  -6  -1   6  351.32   80.51   1
   6   1  -6  405.56   73.04   1
   6   1  -6  244.44  109.35   1
  -6   1   7 1101.97  268.35   1
   6  -1  -7  822.32  270.10   1
   6   1  -7 1152.37  275.36   1
   6   1  -7 1525.02  270.87   1
  -6  -1   7 1283.65  268.34   1
  -6   1   7 1027.54  414.06   1
   6  -1  -7 1049.68  264.83   1
   6  -1  -7 1110.84  414.41   1
   6   1  -7  999.95  414.33   1
  -6  -1   7  964.56  414.10   1
   6  -1  -8 1202.88  326.70   1
   6   1  -8 1412.15  320.83   1
  -6  -1   8 1919.78  319.02   1
  -6   1   8 1062.99  493.66   1
   6  -1  -8 1066.74  493.44   1
   6   1  -8 1150.91  314.91   1
   6  -1  -9  527.99  161.38   1
   6   1  -9  521.66  161.20   1
   6   1  -9  528.05  160.07   1
  -6  -1   9  546.00  157.86   1
  -6   1   9  753.53  237.49   1
   6  -1  -9  780.67  237.44   1
   6  -1 -10   22.79   15.25   1
   6   1 -10   32.03   15.39   1
  -6   1  10   27.16   14.92   1
   6  -1 -10   24.69   18.00   1
   6   1 -10   31.73   17.78   1
  -6  -1  10   25.43   14.79   1
  -6   1  11    3.04   10.39   1
   6  -1 -11    1.01   10.48   1
   6  -1 -11    5.26   13.43   1
   6   1 -11    1.42   13.12   1
  -6  -1  11    0.40   10.49   1
   6   1 -11    3.95   12.15   1
   6  -1 -12   20.96   14.29   1
   6  -1 -12   12.42   18.49   1
   6   1 -12   14.55   17.46   1
  -6  -1  12   10.12   13.28   1
  -6   1  12   17.15   16.94   1
   6   1 -12    6.49   13.69   1
   6  -1 -13  148.85   40.90   1
   6   1 -13  114.43   42.15   1
  -6  -1  13  139.34   40.31   1
  -6   1  13   79.82   44.90   1
   6  -1 -13   94.36   46.83   1
   6   1 -13  126.01   35.29   1
   6   2  -1   87.94   32.73   1
  -6  -2   1  104.35   32.16   1
  -6   2   1  111.23   37.46   1
  -6   2   1   93.84   36.74   1
   6  -2  -1   97.60   26.35   1
   6  -2  -1   96.50   37.04   1
   6  -2  -1   96.40   36.89   1
   6   2  -1  105.35   25.87   1
   6   2  -1   92.05   36.99   1
  -6  -2   1  110.89   37.08   1
  -6   2   2  350.97   94.20   1
   6  -2  -2  292.32   93.01   1
   6  -2  -2  405.41   95.09   1
   6   2  -2  391.26   93.88   1
   6   2  -2  298.82   93.83   1
  -6  -2   2  383.43   93.69   1
  -6  -2   2  310.43   91.84   1
  -6   2   2  415.06  134.27   1
   6  -2  -2  427.61  134.20   1
   6   2  -2  311.69   87.10   1
  -6   2   3  112.08   39.15   1
   6  -2  -3  126.15   41.15   1
   6   2  -3  147.69   41.26   1
  -6  -2   3  120.86   42.12   1
  -6   2   3  137.43   50.82   1
   6  -2  -3  132.82   35.32   1
   6  -2  -3  165.68   50.97   1
   6   2  -3  158.71   35.18   1
   6   2  -3  144.94   50.98   1
  -6   2   4 1200.14  332.02   1
   6  -2  -4 1502.01  331.36   1
   6  -2  -4 1290.84  331.31   1
   6   2  -4 1337.13  337.08   1
   6   2  -4 1745.56  331.86   1
   6   2  -4 1441.48  331.33   1
  -6  -2   4 1286.89  331.32   1
   6  -2  -4 1058.53  325.58   1
  -6   2   5  862.15  219.47   1
   6  -2  -5  585.16  218.66   1
   6  -2  -5  803.03  218.46   1
   6   2  -5  909.03  218.60   1
   6   2  -5 1094.38  218.05   1
  -6  -2   5  856.62  218.67   1
   6  -2  -5 1176.52  213.00   1
   6   2  -5  854.71  212.22   1
  -6   2   6  274.92   85.24   1
   6  -2  -6  383.55   85.81   1
   6  -2  -6  290.86   85.04   1
   6   2  -6  337.17   84.74   1
  -6  -2   6  309.07   86.51   1
   6  -2  -6  258.02  118.87   1
   6   2  -6  314.70   78.50   1
   6   2  -6  405.61  119.34   1
  -6   2   7   49.14   19.47   1
   6  -2  -7   48.30   21.21   1
   6   2  -7   66.28   21.64   1
  -6  -2   7   43.30   19.30   1
  -6   2   7   51.20   21.94   1
   6  -2  -7   74.75   19.87   1
   6  -2  -7   42.41   22.59   1
   6   2  -7   64.55   17.89   1
   6   2  -8 1270.04  393.47   1
   6   2  -8 1936.45  386.05   1
  -6  -2   8 1567.99  383.90   1
  -6   2   8 1464.80  597.79   1
   6  -2  -8 1402.04  380.90   1
   6  -2  -8 1816.83  597.85   1
  -6   2   9 1681.22  389.13   1
   6  -2  -9 1717.00  391.45   1
   6   2  -9 1404.62  399.25   1
   6  -2  -9 1776.34  386.22   1
   6   2  -9 1517.34  605.08   1
  -6  -2   9 1593.64  605.36   1
  -6   2  10  507.22  134.99   1
   6  -2 -10  473.83  138.83   1
   6  -2 -10  515.95  138.00   1
   6   2 -10  561.69  138.44   1
  -6  -2  10  643.10  135.50   1
   6   2 -10  425.13  129.71   1
   6   2 -11  338.82   93.83   1
  -6  -2  11  324.39   91.13   1
  -6   2  11  285.99  127.01   1
   6  -2 -11  402.73   85.27   1
   6  -2 -11  438.62  127.92   1
   6   2 -11  281.73   83.83   1
  -6   2  12    7.96   12.82   1
   6  -2 -12   13.42   17.60   1
   6   2 -12   18.35   13.64   1
   6   2 -12   21.32   18.04   1
  -6  -2  12   12.98   14.02   1
   6  -2 -12   10.83   16.76   1
  -6   2  13   -0.74  132.73   1
   6  -2 -13  630.04  136.90   1
   6  -2 -13  596.31  136.76   1
   6   2 -13  468.52  134.10   1
  -6  -2  13  729.95  133.85   1
   6   2 -13  689.11  126.78   1
  -6   3   1 1158.88  303.91   1
   6  -3  -1 1011.04  305.45   1
   6   3  -1 1280.06  305.15   1
  -6  -3   1 1104.33  303.88   1
  -6   3   1 1191.48  299.29   1
  -6   3   1 1738.22  469.79   1
   6  -3  -1 1333.79  299.48   1
   6  -3  -1  954.26  469.35   1
   6   3  -1 1376.76  298.99   1
   6   3  -1 1195.72  298.61   1
   6   3  -1 1453.54  469.54   1
  -6  -3   1 1322.03  469.52   1
  -6   3   2  120.23   35.29   1
  -6   3   2   97.49   34.18   1
   6  -3  -2  137.76   35.32   1
   6  -3  -2   86.75   34.93   1
   6   3  -2  107.93   34.95   1
  -6  -3   2  107.87   34.54   1
  -6   3   2   95.32   29.33   1
   6  -3  -2  124.25   29.26   1
   6   3  -2  101.92   28.46   1
   6   3  -2   93.03   28.14   1
   6   3  -2  111.73   41.07   1
  -6  -3   2  127.81   41.07   1
   6   3  -3  153.67   36.52   1
   6   3  -3  106.75   35.93   1
  -6  -3   3  107.71   37.03   1
  -6   3   3   98.22   42.66   1
  -6   3   3   96.65   42.69   1
   6  -3  -3  112.32   30.03   1
   6  -3  -3  123.10   42.97   1
   6  -3  -3  124.51   42.84   1
   6   3  -3  134.20   30.03   1
  -6   3   4  917.19  224.62   1
   6  -3  -4 1027.88  227.66   1
   6  -3  -4  866.08  224.57   1
   6  -3  -4  806.07  224.93   1
   6   3  -4  849.41  227.09   1
   6   3  -4  772.35  224.70   1
   6   3  -4  792.21  340.87   1
  -6  -3   4 1254.34  341.33   1
   6  -3  -5 1882.67  448.04   1
   6  -3  -5 2122.82  439.64   1
   6   3  -5 1792.06  447.73   1
   6   3  -5 1844.56  438.91   1
  -6   3   5 2172.52  682.85   1
   6  -3  -5 1732.76  682.74   1
   6   3  -5 1560.51  682.77   1
  -6  -3   5 1647.97  682.66   1
  -6   3   6  267.86   79.97   1
   6  -3  -6  332.47   79.36   1
   6  -3  -6  288.17   79.41   1
   6  -3  -6  242.58   79.58   1
   6   3  -6  328.53   78.64   1
   6   3  -6  291.19   78.99   1
  -6  -3   6  351.85   77.72   1
   6   3  -6  236.17  110.05   1
  -6  -3   6  341.02  110.20   1
  -6   3   7   36.00   13.59   1
   6  -3  -7   34.02   16.36   1
   6  -3  -7   26.77   15.15   1
   6   3  -7   22.14   15.47   1
   6   3  -7   26.62   13.17   1
  -6  -3   7   24.18   12.73   1
  -6   3   8  309.93   72.02   1
   6  -3  -8  249.18   73.88   1
   6  -3  -8  241.57   73.93   1
   6   3  -8  261.84   73.52   1
  -6  -3   8  276.82   72.19   1
   6   3  -8  243.88   66.72   1
   6  -3  -9    0.72    9.89   1
   6   3  -9    2.60    8.71   1
  -6   3   9    3.18   12.88   1
   6  -3  -9   -1.36   14.89   1
   6   3  -9   12.97   15.01   1
  -6  -3   9   -3.42   12.46   1
  -6   3  10 1581.95  299.99   1
   6  -3 -10 1305.25  308.03   1
   6  -3 -10 1057.03  302.42   1
   6   3 -10 1373.74  302.41   1
  -6  -3  10 1015.15  299.21   1
   6   3 -10 1007.90  294.54   1
   6   3 -11  130.24   41.18   1
   6   3 -11  146.28   45.44   1
  -6  -3  11  119.23   42.19   1
  -6   3  11  107.93   50.50   1
   6  -3 -11  115.00   37.09   1
   6  -3 -11  184.26   54.45   1
  -6   3  12   -2.27   30.06   1
   6  -3 -12  100.92   35.03   1
   6   3 -12  140.76   36.29   1
  -6  -3  12  129.44   31.93   1
   6  -3 -12  112.01   29.55   1
   6   3 -12   83.94   27.12   1
   6   3 -13   29.80   22.64   1
  -6   3  13    6.62   23.90   1
   6  -3 -13   26.73   24.19   1
   6  -3 -13   28.03   28.74   1
   6   3 -13   23.82   27.09   1
  -6  -3  13   43.76   25.76   1
  -6   4   1   33.65   15.33   1
  -6   4   1   33.94   16.00   1
  -6   4   1   38.27   15.20   1
   6  -4  -1   44.68   16.73   1
   6  -4  -1   31.58   15.67   1
   6   4  -1   34.34   16.04   1
  -6  -4   1   23.61   15.43   1
   6  -4  -1   32.62   12.88   1
   6   4  -1   30.07   11.05   1
   6   4  -1   30.29   11.43   1
   6   4  -1   31.57   14.23   1
  -6  -4   1   35.52   13.58   1
  -6   4   2  773.33  179.47   1
  -6   4   2  717.84  177.26   1
  -6   4   2  774.73  177.03   1
   6  -4  -2  850.87  178.26   1
   6  -4  -2  549.52  176.40   1
   6   4  -2  739.17  177.92   1
   6  -4  -2  717.96  171.41   1
   6   4  -2  711.43  170.98   1
   6   4  -2  801.58  170.94   1
   6   4  -2  680.17  266.57   1
  -6  -4   2  623.64  266.57   1
  -6   4   3  172.84   46.78   1
  -6   4   3  163.89   48.16   1
   6  -4  -3  138.21   48.70   1
   6   4  -3  167.18   47.96   1
  -6  -4   3  133.89   49.02   1
  -6   4   3  181.85   61.39   1
   6  -4  -3  156.36   41.88   1
   6  -4  -3  175.64   61.35   1
   6   4  -3  162.98   41.36   1
   6   4  -3  180.94   61.45   1
  -6   4   4  137.78   43.16   1
   6  -4  -4  147.79   42.16   1
   6  -4  -4  186.65   44.24   1
   6  -4  -4  122.68   43.37   1
   6   4  -4  116.83   40.85   1
   6   4  -4  135.72   43.85   1
  -6  -4   4  147.76   43.96   1
   6   4  -4  175.22   54.64   1
  -6   4   5  594.65  173.58   1
   6  -4  -5  695.99  174.48   1
   6  -4  -5  693.65  172.82   1
   6   4  -5  619.64  173.31   1
   6   4  -5  777.94  172.55   1
   6   4  -5  571.16  171.99   1
  -6  -4   5  780.60  173.32   1
   6  -4  -5  784.40  258.10   1
  -6   4   6 1265.16  350.17   1
   6  -4  -6 1588.43  355.57   1
   6  -4  -6 1592.69  348.77   1
   6   4  -6  960.95  347.66   1
   6   4  -6 1766.11  348.19   1
  -6  -4   6 1558.71  346.16   1
  -6  -4   6 1204.89  349.80   1
   6  -4  -6 1503.73  538.17   1
  -6   4   7  104.09   32.32   1
   6  -4  -7   96.91   33.07   1
   6  -4  -7   95.03   34.49   1
   6   4  -7  108.69   34.97   1
  -6  -4   7  112.75   32.47   1
  -6   4   8    2.50    7.83   1
   6  -4  -8    1.72    9.40   1
   6  -4  -8    3.67    9.19   1
   6   4  -8    5.80   12.61   1
  -6  -4   8    6.94   11.75   1
  -6   4   9   44.97   18.40   1
   6  -4  -9   48.26   19.15   1
   6  -4  -9   42.06   21.26   1
   6   4  -9   44.18   21.18   1
  -6  -4   9   42.44   18.35   1
   6   4  -9   24.43   15.50   1
  -6   4  10   29.61   16.76   1
   6  -4 -10   45.47   16.97   1
   6  -4 -10   28.85   19.30   1
   6   4 -10   19.53   15.05   1
   6   4 -10   19.24   17.41   1
  -6  -4  10   23.57   15.46   1
  -6   4  11    8.40   14.92   1
   6  -4 -11   25.86   21.84   1
   6   4 -11   33.68   19.21   1
  -6  -4  11   19.96   15.97   1
   6  -4 -11   22.55   16.01   1
   6   4 -11   18.28   13.97   1
   6  -4 -12  360.06   82.67   1
   6   4 -12  275.16   80.58   1
  -6   4  12    5.87  108.49   1
   6  -4 -12  338.75  111.47   1
   6   4 -12  359.86  110.84   1
  -6  -4  12  464.51  110.61   1
   6  -4 -13   22.26   22.79   1
   6   4 -13   30.66   22.46   1
   6   4 -13   33.70   23.18   1
  -6  -4  13   18.16   22.12   1
  -6   5   1   78.65   29.05   1
  -6   5   1  107.09   30.72   1
  -6   5   1   80.55   29.73   1
   6  -5  -1   91.22   31.46   1
   6  -5  -1  122.87   31.21   1
   6   5  -1   88.11   30.49   1
  -6  -5   1   88.97   28.46   1
   6  -5  -1   78.33   24.69   1
   6   5  -1   84.10   24.22   1
   6   5  -1   87.34   34.16   1
  -6  -5   1   94.04   34.11   1
  -6   5   2   47.10   19.01   1
  -6   5   2   40.87   19.79   1
   6  -5  -2   35.47   19.13   1
   6   5  -2   59.36   18.71   1
   6   5  -2   44.41   20.09   1
   6   5  -2   45.67   19.87   1
  -6  -5   2   41.05   19.52   1
  -6   5   2   45.72   19.01   1
   6  -5  -2   58.70   16.99   1
   6  -5  -2   74.63   19.84   1
  -6   5   3  827.65  200.33   1
  -6   5   3  789.41  197.97   1
  -6   5   3  814.78  195.89   1
   6  -5  -3  833.27  200.41   1
   6  -5  -3  893.50  198.26   1
   6  -5  -3  809.07  197.62   1
   6   5  -3  793.41  198.78   1
   6   5  -3  659.73  197.52   1
  -6  -5   3  841.37  199.18   1
   6   5  -3  775.41  298.69   1
  -6   5   4  145.56   38.68   1
  -6   5   4   96.24   39.32   1
   6  -5  -4  152.70   38.44   1
   6  -5  -4  139.48   40.36   1
   6  -5  -4  120.29   40.00   1
   6   5  -4  123.10   40.13   1
   6   5  -4  111.25   40.07   1
   6   5  -4  143.14   34.18   1
  -6  -5   4  146.48   48.50   1
  -6   5   5  284.80   78.15   1
   6  -5  -5  289.82   77.15   1
   6  -5  -5  269.64   78.08   1
   6   5  -5  254.28   75.61   1
   6  -5  -5  335.65  107.95   1
   6   5  -5  328.00  107.90   1
   6   5  -5  324.92  108.36   1
  -6  -5   5  218.19  107.60   1
  -6   5   6  220.78   65.77   1
   6  -5  -6  286.11   63.47   1
   6  -5  -6  259.58   63.74   1
   6  -5  -6  251.33   64.14   1
   6   5  -6  235.22   63.66   1
   6   5  -6  137.34   55.98   1
  -6  -5   6  238.76   84.81   1
   6  -5  -7  430.53  101.94   1
   6   5  -7  521.50  101.74   1
  -6  -5   7  313.51   98.94   1
  -6   5   7  312.56  143.65   1
   6  -5  -7  449.70  143.93   1
  -6   5   8  584.59  154.83   1
   6  -5  -8  625.05  158.50   1
   6  -5  -8  596.07  156.46   1
   6   5  -8  644.42  156.52   1
  -6  -5   8  641.95  231.20   1
  -6   5   9  479.43  210.95   1
   6  -5  -9  547.24  137.38   1
   6  -5  -9  695.18  211.65   1
   6   5  -9  652.60  211.18   1
  -6  -5   9  530.78  210.95   1
  -6   5  10  294.26   68.56   1
   6  -5 -10  229.52   68.45   1
   6  -5 -10  234.55   71.07   1
   6   5 -10  230.61   69.70   1
  -6  -5  10  211.84   90.14   1
  -6   5  11   -0.25   62.41   1
   6  -5 -11  286.67   67.07   1
   6  -5 -11  277.11   69.39   1
   6   5 -11  248.37   64.12   1
   6   5 -11  341.14   69.76   1
  -6  -5  11  331.43   64.77   1
   6  -5 -12  128.96   34.53   1
   6   5 -12   89.18   31.07   1
  -6   5  12    0.47   36.22   1
   6  -5 -12   76.26   40.17   1
   6   5 -12  135.97   38.45   1
  -6  -5  12  110.52   36.19   1
   6  -5 -13  176.92   57.91   1
   6   5 -13  134.25   52.95   1
   6   5 -13  139.30   56.65   1
  -6  -5  13  221.89   56.78   1
  -6   6   1   36.16   17.04   1
   6  -6  -1   52.48   19.07   1
   6  -6  -1   37.62   18.43   1
   6   6  -1   45.39   18.34   1
   6   6  -1   44.87   18.60   1
  -6  -6   1   41.85   18.15   1
  -6   6   1   35.75   15.74   1
  -6   6   1   36.05   18.75   1
   6  -6  -1   36.84   14.68   1
   6   6  -1   37.83   14.61   1
  -6   6   2  273.16   82.02   1
  -6   6   2  343.10  115.39   1
  -6   6   2  312.31  115.12   1
   6  -6  -2  306.51   76.07   1
   6  -6  -2  453.24  115.51   1
   6  -6  -2  248.13  115.04   1
   6   6  -2  318.41   76.02   1
   6   6  -2  328.44  115.21   1
   6   6  -2  306.12  115.17   1
  -6  -6   2  224.71  114.96   1
  -6   6   3    3.66    8.92   1
  -6   6   3    1.74    8.50   1
  -6   6   3    1.11    5.12   1
   6  -6  -3    0.08    5.36   1
   6   6  -3    0.67    6.89   1
   6   6  -3   -0.16    6.11   1
  -6  -6   3    0.45    7.07   1
   6  -6  -3   -0.85   10.86   1
   6  -6  -3    0.57    9.89   1
   6   6  -3   -2.03   14.48   1
   6   6  -4    0.47   10.25   1
   6   6  -4    5.39    6.92   1
   6   6  -4    1.82    7.51   1
  -6  -6   4    5.14    7.67   1
  -6   6   4    4.11   13.56   1
  -6   6   4    0.06   15.79   1
   6  -6  -4    1.40   11.03   1
   6  -6  -4    2.01   10.08   1
   6  -6  -4    6.40   10.79   1
  -6   6   5    1.00    8.07   1
   6  -6  -5    4.02    9.34   1
   6  -6  -5    3.77    8.88   1
   6   6  -5    5.56    8.19   1
  -6  -6   5   12.92    7.84   1
   6  -6  -5    5.19   10.96   1
   6   6  -5   10.43   14.64   1
   6   6  -6   44.49   18.70   1
  -6  -6   6   53.06   16.56   1
  -6   6   6   18.25   21.53   1
   6  -6  -6   36.29   15.12   1
   6  -6  -6   49.03   22.28   1
   6  -6  -6   25.70   17.91   1
   6   6  -7   93.32   31.79   1
  -6  -6   7   92.69   30.39   1
  -6   6   7   77.22   35.39   1
   6  -6  -7   71.75   26.46   1
   6  -6  -7  125.31   37.74   1
  -6   6   8  253.26   62.30   1
   6  -6  -8  207.75   62.92   1
   6  -6  -8  192.84   63.77   1
   6   6  -8  245.98   64.48   1
  -6  -6   8  210.02   83.62   1
   6  -6  -9  624.11  161.62   1
   6   6  -9  690.53  160.54   1
  -6  -6   9  614.84  157.16   1
  -6   6   9  661.80  234.97   1
   6  -6  -9  541.62  234.81   1
  -6   6  10    0.20   56.53   1
   6  -6 -10  263.66   59.16   1
   6  -6 -10  243.70   63.23   1
   6   6 -10  282.52   61.48   1
  -6  -6  10  267.98   57.98   1
  -6   6  11   -1.27   21.15   1
   6  -6 -11  100.38   25.43   1
   6  -6 -11   48.85   26.61   1
   6   6 -11   45.90   28.00   1
  -6  -6  11   65.63   23.40   1
   6  -6 -12   55.27   30.92   1
   6   6 -12   45.43   28.59   1
   6   6 -12   46.55   26.17   1
  -6  -6  12   52.90   24.46   1
  -6   7   1  128.31   38.35   1
  -6   7   1  117.99   37.02   1
   6  -7  -1  135.92   36.94   1
   6  -7  -1  104.18   37.97   1
   6   7  -1  100.75   38.48   1
  -6  -7   1  115.78   37.93   1
  -6   7   1   94.83   32.93   1
   6  -7  -1  149.50   45.45   1
   6   7  -1  137.73   34.11   1
   6   7  -1  125.61   45.17   1
  -6   7   2    1.22    7.99   1
  -6   7   2    4.45    7.33   1
   6  -7  -2    2.08    7.89   1
  -6   7   2    1.97   10.78   1
   6  -7  -2    5.00    9.92   1
   6  -7  -2    6.10   11.64   1
   6   7  -2    0.68    8.97   1
   6   7  -2   -0.72   10.57   1
   6   7  -2    1.39   12.02   1
  -6  -7   2    2.68    9.63   1
  -6   7   3  357.48  109.83   1
  -6   7   3  470.97  108.18   1
   6  -7  -3  485.32  110.01   1
   6  -7  -3  519.35  110.73   1
   6   7  -3  522.15  110.24   1
   6   7  -3  342.95  109.40   1
  -6  -7   3  429.24  110.86   1
  -6   7   3  359.89  157.56   1
   6  -7  -3  372.79  157.44   1
   6   7  -3  393.66  103.01   1
  -6   7   4 1283.76  319.13   1
   6  -7  -4 1496.22  325.51   1
   6  -7  -4  900.80  317.97   1
   6   7  -4  996.64  319.74   1
  -6  -7   4  866.86  320.24   1
   6  -7  -4 1809.81  492.46   1
   6   7  -4 1450.96  314.28   1
   6   7  -4 1764.87  492.47   1
   6  -7  -5 2827.78  728.55   1
   6   7  -5 3064.84  711.86   1
  -6   7   5 2425.62 1117.32   1
   6  -7  -5 4022.23 1117.68   1
   6  -7  -5 2437.00 1117.14   1
  -6  -7   5 3117.13 1117.63   1
  -6   7   6   64.29   24.98   1
   6  -7  -6   57.46   24.42   1
   6  -7  -6   83.96   27.33   1
   6   7  -6   94.32   28.75   1
  -6  -7   6   52.47   27.05   1
  -6   7   7  197.19   54.13   1
   6  -7  -7  187.67   54.12   1
   6  -7  -7  193.72   56.52   1
  -6  -7   7  186.90   53.98   1
   6   7  -7  184.34   71.45   1
   6  -7  -8  743.14  182.26   1
  -6   7   8  613.48  269.02   1
   6  -7  -8  641.82  268.77   1
   6   7  -8 1060.85  269.54   1
  -6  -7   8  659.63  268.92   1
   6  -7  -9  198.75   46.37   1
   6   7  -9  207.93   48.80   1
  -6   7   9   73.00   58.08   1
   6  -7  -9  146.81   60.10   1
  -6  -7   9  176.33   57.77   1
  -6   7  10   -2.49   12.65   1
   6  -7 -10    5.85   19.78   1
   6   7 -10    7.84   16.06   1
  -6  -7  10    7.26   12.97   1
   6  -7 -10   16.81   15.42   1
   6  -7 -11  213.81   43.55   1
   6   7 -11  160.45   44.63   1
  -6  -7  11  201.59   41.49   1
  -6   7  11   -3.25   49.90   1
   6  -7 -11  107.64   54.02   1
   6   7 -12    5.15   21.83   1
   6  -7 -12   -1.62   24.86   1
   6   7 -12    1.04   26.09   1
  -6  -7  12    8.69   24.32   1
  -6   8   1  168.94   43.40   1
   6  -8  -1  183.32   43.08   1
   6  -8  -1  163.17   45.91   1
   6  -8  -1  130.86   44.79   1
   6   8  -1  199.90   45.60   1
  -6   8   1  179.49   56.42   1
   6   8  -1  109.14   37.20   1
   6   8  -1  111.62   54.57   1
  -6  -8   1   90.95   54.33   1
  -6   8   2  407.30   81.69   1
   6  -8  -2  339.42   80.92   1
   6  -8  -2  344.90   83.15   1
   6   8  -2  376.37   83.01   1
   6   8  -2  227.76   80.94   1
  -6  -8   2  255.97   81.15   1
  -6   8   2  282.74  114.02   1
   6  -8  -2  271.51  113.78   1
   6   8  -2  282.26   75.76   1
   6   8  -3  949.79  305.98   1
   6   8  -3 1473.66  301.32   1
  -6   8   3  860.13  461.78   1
   6  -8  -3 1266.72  294.93   1
   6  -8  -3 1548.34  462.23   1
   6  -8  -3 1304.39  462.04   1
   6  -8  -4  692.31  180.19   1
   6  -8  -4  752.95  180.41   1
  -6   8   4  539.72  266.65   1
   6  -8  -4  593.39  266.62   1
   6   8  -4  693.41  266.76   1
  -6  -8   4  933.01  267.17   1
  -6  -8   5  227.58   65.99   1
   6  -8  -5  240.09   61.42   1
   6  -8  -5  259.50   92.76   1
   6   8  -5  257.80   91.62   1
  -6  -8   6  206.59   45.99   1
  -6   8   6  134.04   58.45   1
   6  -8  -6  127.16   40.26   1
   6  -8  -6  174.14   59.77   1
   6   8  -6  131.32   58.48   1
   6  -8  -7  743.40  195.17   1
  -6   8   7  709.82  289.71   1
   6  -8  -7  700.46  289.59   1
   6   8  -7  929.46  289.89   1
  -6  -8   7  799.02  289.78   1
   6   8  -8   53.59   20.48   1
  -6  -8   8   38.34   17.12   1
  -6   8   8   23.62   17.31   1
   6  -8  -8   33.69   16.01   1
   6  -8  -8   26.35   20.44   1
   6  -8  -9   -0.09   11.38   1
  -6   8   9   11.32   18.17   1
   6  -8  -9    0.95   27.40   1
   6   8  -9    6.81   19.55   1
  -6  -8   9   13.99   15.86   1
  -6   8  10    0.27   12.65   1
   6  -8 -10    0.00   18.02   1
   6   8 -10   -1.29   16.05   1
  -6  -8  10   -5.18   11.08   1
   6  -8 -10    4.67   14.01   1
   6  -8 -11   63.34   26.32   1
   6   8 -11   35.38   25.26   1
  -6  -8  11   48.85   23.23   1
   6  -8 -12   12.72   23.99   1
   6  -9  -1  162.76   43.95   1
  -6   9   1  149.72   57.02   1
   6  -9  -1  182.69   59.17   1
   6   9  -1   77.16   39.23   1
   6   9  -1  173.81   59.38   1
  -6   9   2   73.09   31.95   1
   6  -9  -2  120.55   30.19   1
   6  -9  -2   90.71   31.48   1
   6   9  -2  114.63   31.37   1
  -6   9   2   89.88   33.84   1
   6  -9  -2   54.34   34.30   1
   6   9  -2   87.77   31.81   1
   6  -9  -3   40.60   18.57   1
   6  -9  -3   48.67   25.14   1
   6   9  -3   53.71   24.42   1
  -6  -9   3   78.98   24.16   1
   6  -9  -4   65.94   27.19   1
   6  -9  -4   72.68   33.62   1
   6   9  -4  104.92   34.24   1
  -6  -9   4   84.82   32.81   1
  -6   9   5  971.33  382.94   1
   6  -9  -5  994.60  245.20   1
   6  -9  -5 1010.60  383.14   1
   6   9  -5  931.68  382.85   1
  -6  -9   5 1172.11  383.17   1
   6   9  -6 1683.05  363.54   1
  -6  -9   6 1820.39  361.09   1
  -6   9   6 1133.30  559.31   1
   6  -9  -6 1506.36  356.75   1
   6  -9  -6 1441.72  559.36   1
   6  -9  -7  118.53   35.01   1
  -6  -9   7  123.75   35.32   1
  -6   9   7   96.21   43.48   1
   6  -9  -7   88.10   43.25   1
   6   9  -7  124.12   43.86   1
  -6   9   8   77.26   46.77   1
   6   9  -8  180.74   48.44   1
  -6  -9   8  191.01   46.13   1
   6  -9  -8  162.70   39.84   1
   6  -9  -8  125.73   59.28   1
   6  -9  -9    6.84   11.78   1
   6   9  -9    3.94   16.51   1
  -6  -9   9    4.66   13.84   1
  -6   9   9    9.85   17.62   1
   6  -9  -9    3.76   25.38   1
   6   9 -10  896.11  200.24   1
   6  -9 -10  839.89  189.98   1
  -6  -9  10  701.86  294.37   1
   6  -9 -11  576.02  146.28   1
   6   9 -11  569.33  211.34   1
  -6  -9  11  549.08  211.39   1
  -6  10   1    0.69    9.49   1
   6 -10  -1    0.07   13.81   1
   6 -10  -1   -3.08   13.03   1
   6  10  -1   -7.74   13.79   1
  -6  10   2  305.61  105.05   1
   6 -10  -2  359.55   70.58   1
   6 -10  -2  238.48  104.96   1
   6  10  -2  247.72  104.92   1
  -6 -10   2  267.22  104.97   1
   6 -10  -3  376.41  101.50   1
   6 -10  -3  279.48  103.67   1
   6  10  -3  415.12  103.29   1
  -6 -10   3  425.79  144.80   1
   6 -10  -4  101.22   34.77   1
   6  10  -4  132.76   38.90   1
  -6 -10   4  130.43   37.46   1
   6 -10  -4   92.15   47.14   1
  -6  10   5   20.11   15.55   1
   6 -10  -5   19.79   12.68   1
   6 -10  -5   17.79   21.09   1
   6  10  -5   26.12   16.42   1
  -6 -10   5   27.68   18.26   1
   6  10  -6   94.14   29.15   1
  -6 -10   6   81.92   25.89   1
  -6  10   6   49.84   29.13   1
   6 -10  -6   72.21   21.71   1
   6 -10  -6   41.60   28.72   1
   6 -10  -7    0.53   10.37   1
   6  10  -7    6.44   12.49   1
  -6 -10   7    2.28   13.89   1
  -6  10   7    0.53   15.00   1
   6 -10  -7    0.08   20.42   1
   6 -10  -8    9.28   16.13   1
   6  10  -8   16.94   16.79   1
  -6 -10   8   18.75   15.47   1
  -6  10   8   -4.19   17.28   1
   6 -10  -8    7.29   13.48   1
   6  10  -9    2.88   28.08   1
  -6 -10   9   91.00   26.66   1
   6 -10  -9   72.03   20.96   1
   6  10 -10   -5.25  118.07   1
  -6 -10  10  600.98  119.13   1
   6 -10 -10  701.68  112.22   1
   6  11  -1    3.32   11.83   1
  -6 -11   1   -0.69    9.50   1
  -6  11   1    1.47   15.26   1
   6 -11  -1    7.57   13.92   1
   6 -11  -1    2.47   15.46   1
   6 -11  -2  159.59   42.66   1
   6 -11  -2  116.49   61.19   1
   6  11  -2  189.81   62.26   1
  -6 -11   2  170.34   61.53   1
  -6 -11   3   -2.71   11.30   1
   6 -11  -3    6.25   14.37   1
   6 -11  -3   -0.07   17.41   1
   6  11  -3   -3.27   17.17   1
   6  11  -4  265.32   63.53   1
  -6 -11   4  290.05   61.37   1
  -6  11   4  148.20   80.48   1
   6 -11  -4  321.52   56.14   1
   6 -11  -4   92.65   80.88   1
   6 -11  -5  341.85   66.90   1
   6  11  -5  300.69   71.40   1
  -6 -11   5  360.48   67.90   1
  -6  11   5  100.40   90.26   1
   6 -11  -5  153.47   90.95   1
   6  11  -6   11.85   47.74   1
  -6 -11   6  357.28   49.36   1
  -6  11   6   11.80   56.30   1
   6 -11  -6  309.96   41.33   1
   6 -11  -6   40.67   58.30   1
   6 -11  -7  123.20   32.53   1
   6  11  -7    2.00   37.49   1
  -6 -11   7  141.46   36.67   1
   6 -11  -8   60.93   18.20   1
   6  11  -8   -6.47   25.34   1
  -6 -11   8   58.63   24.74   1
   6 -11  -9 1451.74  223.88   1
   6  11  -9    6.40  328.17   1
  -6 -11   9 1249.63  331.08   1
   6 -11 -10    6.71   19.56   1
   6 -12  -1    4.35   12.88   1
  -6  12   1   12.64   17.91   1
   6 -12  -1    0.70   20.23   1
   6  12  -1   -1.52   19.87   1
  -6 -12   1   15.39   18.42   1
   6 -12  -2  181.45   39.84   1
   6  12  -2  179.36   43.19   1
   6 -12  -2   25.33   48.37   1
  -6 -12   2  127.18   49.25   1
  -6 -12   3  372.05   67.84   1
   6 -12  -3  337.60   61.42   1
   6 -12  -3   79.48   89.77   1
   6  12  -3  159.94   89.52   1
   6 -12  -4   92.19   19.95   1
  -6  12   4   -3.61   16.33   1
   6 -12  -4   -2.49   17.68   1
   6  12  -4   -5.55   22.23   1
  -6 -12   4   90.56   24.74   1
   6 -12  -5  104.60   28.86   1
   6  12  -5    8.56   31.03   1
  -6 -12   5  109.58   32.60   1
   6 -12  -6    4.26   13.77   1
   6  12  -6    0.05   25.02   1
  -6 -12   6    2.03   22.19   1
   6 -12  -7  161.08   38.21   1
   6  12  -7    3.32   42.75   1
  -6 -12   7  170.56   41.72   1
   6 -12  -8   43.82   17.84   1
   6  12  -8    3.00   23.25   1
  -6 -12   8   34.40   24.57   1
   6 -12  -9   58.15   24.40   1
   6 -13  -1    9.26   13.58   1
   6  13  -1   10.26   20.74   1
  -6 -13   1    6.13   17.63   1
   6 -13  -2  237.57   39.59   1
  -6 -13   2  102.68   39.82   1
   6  13  -2   49.17   45.66   1
   6 -13  -3  167.68   30.62   1
   6  13  -3   -5.81   39.16   1
  -6 -13   3   95.10   40.28   1
   6 -13  -4    2.43   15.55   1
   6  13  -4    2.64   25.90   1
  -6 -13   4   -3.29   26.95   1
   6 -13  -5   30.14   17.93   1
   6  13  -5    2.88   27.26   1
  -6 -13   5   -3.27   23.02   1
   6 -13  -6   27.64   17.09   1
   6  13  -6    3.21   24.44   1
  -6 -13   6   25.83   23.52   1
   6 -13  -7  127.54   41.01   1
   6 -13  -8  184.05   49.62   1
   6 -14  -1   43.21   20.21   1
   6 -14  -2  674.43  171.98   1
   6 -14  -3   22.48   17.46   1
   6 -14  -4  159.04   48.25   1
   6 -14  -5   44.16   21.26   1
   6 -14  -6  242.00   69.11   1
   6 -15  -1   15.26   20.07   1
   6 -15  -2   28.91   20.37   1
   6 -15  -3   10.44   25.46   1
   6 -15  -4    0.05   27.34   1
   6 -15  -5   -1.67   22.37   1
  -5   0   1   20.18    7.14   1
  -5   0   1   -2.06    5.06   1
   5   0  -1    0.06    4.76   1
   5   0  -1    1.12    7.00   1
   5   0  -1    0.78    6.67   1
  -5   0   2  689.77  193.50   1
   5   0  -2  555.94  194.41   1
  -5   0   2  909.81  294.91   1
   5   0  -2  948.29  188.98   1
   5   0  -2  942.63  294.88   1
  -5   0   3    0.97    3.78   1
   5   0  -3    1.72    4.49   1
   5   0  -3   -1.20    5.13   1
  -5   0   3    0.92    7.51   1
   5   0  -3    2.88    7.18   1
  -5   0   4 1718.86  381.19   1
   5   0  -4 1432.58  388.36   1
   5   0  -4 1556.83  380.56   1
  -5   0   5   -0.91    5.77   1
   5   0  -5    1.26    4.24   1
   5   0  -5    3.27    7.94   1
   5   0  -5    0.35    8.39   1
  -5   0   6  276.35   67.18   1
  -5   0   6  233.63   69.14   1
   5   0  -6  279.96   68.60   1
   5   0  -6  206.99   67.45   1
   5   0  -6  279.68   62.82   1
   5   0  -7    7.91    7.78   1
   5   0  -7   -1.79    6.72   1
  -5   0   7    2.09    7.22   1
  -5   0   7    1.73   10.10   1
   5   0  -7   -0.45    8.50   1
  -5   0   8 1144.20  263.92   1
  -5   0   8 1086.27  267.11   1
   5   0  -8 1131.55  265.17   1
   5   0  -8  890.54  265.19   1
   5   0  -8 1201.84  260.03   1
  -5   0   9   -2.89    7.16   1
   5   0  -9   -0.49    7.18   1
   5   0  -9    1.30    8.87   1
  -5   0  10 2446.61  863.67   1
   5   0 -10 1880.46  548.57   1
   5   0 -10 2434.65  863.51   1
  -5   0  11    4.91   10.01   1
   5   0 -11   -0.13    8.80   1
   5   0 -11   -4.28   13.82   1
  -5   0  12   66.78   25.30   1
   5   0 -12   51.43   23.61   1
   5   0 -12   58.31   27.03   1
  -5   0  13   -3.58   15.04   1
   5   0 -13   -0.27   10.10   1
   5   0 -13    0.10   11.73   1
  -5   0  14  149.30   68.55   1
   5   0 -14  180.40   48.86   1
   5   0 -14  198.52   69.34   1
  -5   1   1  912.11  236.65   1
  -5   1   1 1142.54  235.64   1
   5  -1  -1  849.21  236.80   1
   5  -1  -1 1114.46  237.51   1
  -5  -1   1  651.79  234.43   1
   5  -1  -1  794.20  230.36   1
   5   1  -1  985.08  230.60   1
   5   1  -1 1243.31  361.50   1
  -5  -1   1 1048.88  361.40   1
  -5   1   2 1760.93  371.26   1
  -5   1   2 1327.37  370.46   1
   5  -1  -2 1349.97  371.35   1
   5  -1  -2 1522.02  371.74   1
   5   1  -2 1316.00  370.84   1
  -5  -1   2 1174.73  369.40   1
   5  -1  -2 1679.81  366.72   1
   5   1  -2 1855.24  366.76   1
   5   1  -2 1889.29  576.69   1
  -5  -1   2 1901.99  576.65   1
  -5   1   3 1603.43  297.54   1
  -5   1   3 1001.25  293.57   1
   5  -1  -3 1219.67  296.16   1
   5  -1  -3 1004.52  296.16   1
   5   1  -3 1057.42  301.04   1
   5   1  -3 1330.98  296.46   1
   5   1  -3 1217.92  296.57   1
  -5  -1   3 1487.92  296.52   1
   5  -1  -3 1240.04  291.14   1
  -5   1   4  347.74   86.00   1
   5  -1  -4  341.71   86.36   1
   5  -1  -4  330.59   85.92   1
   5   1  -4  332.63   85.35   1
   5   1  -4  272.46   86.61   1
   5   1  -4  369.13   85.87   1
  -5  -1   4  305.97   86.57   1
   5  -1  -4  314.42   79.70   1
   5  -1  -5  920.43  274.31   1
   5  -1  -5 1261.03  270.38   1
   5   1  -5 1135.03  274.41   1
   5   1  -5 1368.10  270.32   1
   5   1  -5 1070.19  268.68   1
  -5  -1   5 1019.27  270.56   1
  -5   1   5  984.57  414.28   1
   5  -1  -5 1081.77  414.53   1
  -5   1   6  166.80   46.29   1
  -5   1   6  158.78   48.49   1
   5  -1  -6  198.91   46.74   1
   5  -1  -6  155.01   47.48   1
   5  -1  -6  172.13   46.73   1
   5   1  -6  175.69   46.63   1
   5   1  -6  128.60   47.27   1
  -5  -1   6  174.05   46.16   1
   5   1  -6  156.31   61.28   1
  -5  -1   6  183.53   61.49   1
  -5   1   7 1549.77  382.87   1
  -5   1   7 1823.72  386.57   1
   5  -1  -7 1601.49  393.31   1
   5  -1  -7 1912.36  385.84   1
   5   1  -7 1433.60  393.11   1
   5   1  -7 1823.25  385.83   1
  -5  -1   7 1812.12  383.16   1
   5  -1  -7 1263.53  597.81   1
   5   1  -7 1339.13  597.80   1
  -5  -1   7 1495.79  597.81   1
  -5   1   8   56.19   19.66   1
  -5   1   8   30.47   22.22   1
   5  -1  -8   57.93   19.94   1
   5  -1  -8   69.23   20.86   1
   5  -1  -8   40.71   20.47   1
   5   1  -8   62.51   19.93   1
   5   1  -8   58.25   20.80   1
   5   1  -8   46.52   20.10   1
  -5  -1   8   55.77   19.67   1
  -5  -1   8   31.84   21.25   1
  -5   1   9 3884.18  885.95   1
   5  -1  -9 4753.86  889.95   1
   5   1  -9 3529.89  910.30   1
   5   1  -9 2860.39  889.14   1
  -5  -1   9 3575.24  885.92   1
   5  -1  -9 3806.82  887.18   1
  -5   1  10  666.81  149.05   1
   5  -1 -10  565.13  151.13   1
   5  -1 -10  358.55  141.91   1
   5   1 -10  579.53  142.59   1
   5   1 -10  504.69  220.10   1
  -5  -1  10  741.26  220.59   1
  -5   1  11    1.59   10.30   1
   5  -1 -11    3.62    9.46   1
   5  -1 -11    5.87   14.20   1
   5   1 -11    0.00   14.60   1
  -5  -1  11    6.22   10.30   1
   5   1 -11    1.29   11.54   1
   5  -1 -12  185.91   63.41   1
   5   1 -12  251.01   63.54   1
  -5  -1  12  231.90   61.28   1
  -5   1  12  202.64   80.83   1
   5  -1 -12  251.85   55.38   1
   5   1 -12  151.04   54.29   1
   5  -1 -13  122.13   50.41   1
   5   1 -13  134.19   47.00   1
  -5   1  13  168.52   60.00   1
   5  -1 -13  136.39   42.02   1
   5   1 -13  189.11   59.55   1
  -5  -1  13  148.99   60.82   1
   5   1 -14   10.75   17.65   1
   5   1 -14   14.36   20.94   1
  -5  -1  14   20.91   18.13   1
   5  -1 -14   21.79   21.52   1
  -5   2   1  340.63   92.06   1
  -5   2   1  401.69   93.17   1
   5  -2  -1  337.61   92.10   1
   5  -2  -1  206.53   92.73   1
   5   2  -1  402.96   92.82   1
   5   2  -1  425.09   92.62   1
  -5  -2   1  306.78   92.21   1
  -5  -2   1  257.42   91.57   1
  -5   2   1  410.20  132.94   1
   5  -2  -1  525.70  133.05   1
   5   2  -1  309.26   86.00   1
  -5   2   2  234.66   71.84   1
  -5   2   2  262.24   71.54   1
   5  -2  -2  280.03   71.19   1
   5  -2  -2  206.27   72.25   1
   5  -2  -2  292.18   72.14   1
   5   2  -2  265.19   71.12   1
   5   2  -2  340.83   72.80   1
  -5  -2   2  365.78   73.71   1
   5   2  -2  241.25  100.37   1
  -5  -2   2  258.45  100.62   1
  -5   2   3 1807.74  348.94   1
  -5   2   3 1168.57  345.04   1
   5  -2  -3 1427.06  347.49   1
   5  -2  -3 1613.23  348.20   1
   5   2  -3 1426.12  353.88   1
   5   2  -3 1362.64  347.69   1
   5  -2  -3 1669.60  342.93   1
   5   2  -3 1627.22  538.68   1
  -5  -2   3 1168.30  538.47   1
  -5   2   4 1527.10  368.65   1
   5  -2  -4 1209.82  368.52   1
   5   2  -4 1273.10  374.89   1
   5   2  -4 1550.94  367.64   1
  -5  -2   4 1561.04  368.92   1
   5  -2  -4 1414.78  363.68   1
   5  -2  -4 1649.35  571.31   1
   5   2  -4 1899.05  571.46   1
  -5   2   5 1803.16  418.28   1
   5  -2  -5 1803.54  426.69   1
   5  -2  -5 1554.87  417.19   1
   5   2  -5 1617.09  416.05   1
  -5  -2   5 2359.47  418.22   1
   5  -2  -5 1736.77  649.75   1
   5   2  -5 1438.61  649.68   1
  -5   2   6 1094.87  220.16   1
   5  -2  -6 1007.08  222.09   1
   5  -2  -6  917.50  217.76   1
  -5   2   6 1214.00  332.47   1
   5  -2  -6 1084.43  332.33   1
   5   2  -6  616.34  331.96   1
   5   2  -6  649.75  332.04   1
  -5  -2   6  919.56  332.41   1
  -5  -2   6  559.43  331.79   1
  -5   2   7   61.62   19.95   1
   5  -2  -7   68.28   22.19   1
   5   2  -7   61.67   20.35   1
   5   2  -7   61.66   22.03   1
  -5  -2   7   66.52   20.22   1
  -5   2   7   53.70   22.14   1
   5  -2  -7   73.00   18.55   1
   5  -2  -7   45.06   20.98   1
   5   2  -7   38.05   20.98   1
  -5  -2   7   39.86   22.71   1
  -5   2   8 1322.08  275.83   1
  -5   2   8  960.95  278.72   1
   5  -2  -8 1322.66  282.53   1
   5  -2  -8 1188.57  277.12   1
   5  -2  -8  898.84  276.53   1
   5   2  -8 1034.77  277.02   1
  -5  -2   8 1250.91  275.73   1
   5   2  -8 1077.82  271.53   1
   5  -2  -9   65.63   22.81   1
   5   2  -9   53.22   22.18   1
   5   2  -9   70.19   25.44   1
  -5  -2   9   53.52   22.30   1
  -5   2   9   65.84   23.77   1
   5  -2  -9   61.63   24.36   1
   5  -2 -10   19.90   12.80   1
   5  -2 -10   17.60   15.80   1
   5   2 -10   17.12   12.24   1
   5   2 -10   14.17   14.85   1
  -5  -2  10   16.96   13.10   1
  -5   2  10   18.68   14.14   1
  -5   2  11  647.57  155.91   1
   5  -2 -11  574.86  159.50   1
   5  -2 -11  589.12  159.62   1
   5   2 -11  602.20  158.90   1
   5   2 -11  560.17  159.85   1
  -5  -2  11  686.34  156.18   1
  -5   2  12   -1.49   10.93   1
   5  -2 -12    2.34   11.25   1
   5  -2 -12    3.62   10.84   1
   5   2 -12    4.44   10.34   1
   5   2 -12    5.42   12.80   1
  -5  -2  12   -3.74   11.16   1
  -5   2  13    3.76   21.07   1
   5  -2 -13   28.22   19.70   1
   5  -2 -13   37.74   23.77   1
   5   2 -13   28.87   17.35   1
   5   2 -13   15.40   20.70   1
  -5  -2  13   76.22   26.32   1
   5  -2 -14  516.74  118.19   1
   5   2 -14  425.15  116.75   1
  -5  -2  14  433.81  114.85   1
   5   2 -14  379.66  107.13   1
  -5   3   1  908.31  262.96   1
   5  -3  -1 1136.49  264.22   1
   5   3  -1  924.75  266.10   1
   5   3  -1 1028.94  263.69   1
   5   3  -1  986.93  263.28   1
  -5  -3   1 1054.07  263.00   1
  -5  -3   1 1139.23  262.73   1
  -5   3   1 1122.74  258.18   1
  -5   3   1  911.60  404.54   1
   5  -3  -1 1304.71  258.42   1
   5  -3  -1 1368.35  404.88   1
   5   3  -1 1195.67  257.88   1
  -5   3   2  158.23   47.52   1
  -5   3   2  160.34   49.10   1
   5  -3  -2  130.06   46.97   1
   5  -3  -2  173.72   49.56   1
  -5   3   2  175.40   63.61   1
   5  -3  -2  182.68   63.57   1
   5   3  -2  177.07   63.59   1
   5   3  -2  226.57   63.80   1
  -5  -3   2  177.50   63.55   1
  -5  -3   2  154.24   63.71   1
  -5   3   3  748.25  215.45   1
   5  -3  -3  818.44  215.80   1
   5   3  -3 1055.52  213.58   1
   5   3  -3  831.05  213.20   1
  -5  -3   3  711.67  212.94   1
  -5   3   3  901.60  324.09   1
  -5   3   3 1013.56  324.50   1
   5  -3  -3  883.69  324.13   1
   5  -3  -3  709.69  323.85   1
   5   3  -4 1341.14  464.99   1
  -5   3   4 1822.65  725.23   1
   5  -3  -4 1707.70  460.88   1
   5  -3  -4 2132.85  725.48   1
   5  -3  -4 2320.95  725.56   1
   5   3  -4 1827.47  725.53   1
  -5  -3   4 2357.75  725.58   1
  -5   3   5   14.99    9.63   1
   5  -3  -5   15.20   10.17   1
   5  -3  -5   19.37    9.64   1
   5   3  -5    5.27    9.10   1
   5   3  -5   12.68    8.45   1
  -5  -3   5    8.74    9.70   1
   5  -3  -5   12.89    9.25   1
  -5   3   6  743.05  162.53   1
  -5   3   6  666.37  165.63   1
   5  -3  -6  551.86  163.78   1
   5  -3  -6  709.17  164.07   1
   5   3  -6  459.52  163.87   1
   5   3  -6  558.87  163.50   1
  -5  -3   6  792.27  162.09   1
  -5  -3   6  642.48  164.87   1
   5  -3  -6  763.71  158.74   1
  -5   3   7 1529.26  364.84   1
  -5   3   7 1359.52  368.68   1
   5  -3  -7 2004.48  375.85   1
   5  -3  -7 1573.59  367.64   1
   5  -3  -7 1470.39  366.22   1
   5   3  -7 1519.31  367.29   1
   5   3  -7 1163.30  366.43   1
  -5  -3   7 1701.31  368.17   1
  -5  -3   7 1581.43  568.86   1
  -5   3   8 1854.10  397.62   1
   5  -3  -8 1872.96  408.74   1
   5  -3  -8 1528.89  399.14   1
   5   3  -8 1628.46  399.52   1
  -5  -3   8 1866.43  397.59   1
  -5   3   8 1293.99  619.20   1
   5  -3  -8 1549.26  619.48   1
   5  -3  -9 1471.54  290.60   1
  -5  -3   9 1301.31  282.31   1
  -5   3   9 1044.91  435.24   1
   5  -3  -9 1113.17  435.05   1
   5   3  -9 1079.77  435.09   1
   5  -3 -10   12.39   11.42   1
   5   3 -10    4.91   12.90   1
  -5  -3  10    5.94   10.59   1
  -5   3  10    8.60   14.61   1
   5  -3 -10    5.63   17.19   1
   5   3 -10    3.10   10.65   1
  -5   3  11  547.12  149.18   1
   5  -3 -11  633.68  153.90   1
   5  -3 -11  574.94  152.64   1
  -5  -3  11  655.70  149.61   1
   5   3 -11  588.34  143.93   1
   5   3 -11  579.98  222.23   1
   5  -3 -12    3.89   13.58   1
   5   3 -12   12.09   11.96   1
  -5   3  12    3.22   18.53   1
   5  -3 -12    6.98   22.13   1
   5   3 -12   21.71   18.29   1
  -5  -3  12    7.24   17.42   1
   5   3 -13    1.32    9.93   1
   5   3 -13   -3.76   11.00   1
  -5  -3  13   -5.09   14.12   1
  -5   3  13   -2.65   19.82   1
   5  -3 -13   -3.48   16.85   1
   5  -3 -13   -0.77   24.62   1
   5   3 -14   23.11   25.40   1
  -5   4   1 1552.23  420.14   1
   5   4  -1 1503.12  411.73   1
  -5  -4   1 1161.16  411.20   1
  -5  -4   1 1272.49  409.85   1
  -5   4   1 2326.20  641.37   1
  -5   4   1 2000.77  641.31   1
   5  -4  -1 1938.14  407.96   1
   5  -4  -1 1993.43  641.17   1
   5  -4  -1 1727.01  641.20   1
   5   4  -1 1639.43  407.10   1
   5   4  -1 1916.44  641.27   1
  -5   4   2  101.13   29.33   1
   5  -4  -2   81.76   27.10   1
   5  -4  -2   78.85   29.11   1
   5   4  -2   76.94   28.89   1
   5   4  -2   72.57   28.67   1
  -5  -4   2  102.72   29.80   1
  -5   4   2   94.34   23.73   1
  -5   4   2   75.03   31.99   1
   5  -4  -2  117.47   32.27   1
   5   4  -2   74.00   22.34   1
  -5   4   3    7.88    7.78   1
   5  -4  -3    9.78    7.46   1
   5  -4  -3   10.63    7.86   1
   5   4  -3   11.32    6.53   1
   5   4  -3   10.40    8.74   1
  -5   4   3    7.31   10.27   1
  -5   4   3    9.70    6.02   1
   5  -4  -3    7.14    7.62   1
   5   4  -3    6.39    7.84   1
  -5  -4   3   10.12    7.53   1
  -5   4   4  130.14   41.18   1
   5  -4  -4  144.56   43.25   1
   5   4  -4  112.80   40.41   1
   5   4  -4  105.78   42.16   1
  -5  -4   4  140.28   43.67   1
  -5   4   4  173.57   53.58   1
   5  -4  -4  195.40   37.53   1
   5  -4  -4  168.80   53.52   1
   5   4  -4  140.79   53.57   1
  -5   4   5 1035.72  211.93   1
   5  -4  -5  872.24  211.27   1
   5  -4  -5  949.30  211.57   1
   5   4  -5  616.05  209.26   1
  -5  -4   5  824.35  211.21   1
   5  -4  -5  924.16  205.25   1
   5   4  -5  890.97  320.12   1
  -5   4   6  337.62   89.78   1
  -5   4   6  399.78   92.47   1
   5  -4  -6  432.31   91.90   1
   5  -4  -6  334.58   91.31   1
   5  -4  -6  284.51   91.48   1
   5   4  -6  323.19   91.81   1
   5   4  -6  356.72   91.15   1
  -5  -4   6  351.86   89.40   1
  -5  -4   6  366.14   92.49   1
  -5   4   7  550.97  136.30   1
   5  -4  -7  576.76  139.83   1
   5  -4  -7  577.92  138.82   1
   5   4  -7  563.97  137.93   1
   5   4  -7  352.90  137.62   1
  -5  -4   7  598.24  136.80   1
  -5  -4   7  534.26  139.31   1
  -5   4   7  726.06  204.29   1
   5  -4  -7  475.80  203.74   1
  -5   4   8  545.50  163.00   1
   5  -4  -8  690.60  167.43   1
   5  -4  -8  527.00  165.27   1
   5   4  -8  941.48  246.35   1
  -5  -4   8  635.77  246.06   1
   5   4  -9  343.99   80.49   1
  -5  -4   9  286.55   77.67   1
  -5   4   9  314.54  109.11   1
   5  -4  -9  316.94   73.14   1
   5  -4  -9  208.15  108.63   1
  -5   4  10   17.46   14.87   1
   5  -4 -10   24.62   19.61   1
   5   4 -10   24.12   17.59   1
  -5  -4  10   21.32   15.52   1
   5  -4 -10   27.26   14.62   1
   5  -4 -11  234.38   75.40   1
  -5   4  11  196.80  101.29   1
   5  -4 -11  248.81  102.28   1
   5   4 -11  194.26   67.30   1
   5   4 -11  417.71  103.00   1
  -5  -4  11  316.79  101.77   1
  -5   4  12    0.29   31.00   1
   5  -4 -12   96.69   30.16   1
   5  -4 -12   95.37   34.12   1
   5   4 -12   89.59   30.30   1
  -5  -4  12  111.84   30.83   1
   5   4 -12   65.95   24.64   1
  -5   4  13   -0.99   14.17   1
   5  -4 -13   -4.74   18.59   1
   5   4 -13   11.09   22.62   1
   5  -4 -13   16.74   21.90   1
   5   4 -13   12.86   25.35   1
  -5  -4  13    9.42   23.96   1
  -5   5   1 2541.03  628.65   1
  -5   5   1 3149.64  614.65   1
  -5   5   1 2869.24  613.84   1
   5  -5  -1 2481.93  615.03   1
   5  -5  -1 2625.39  614.34   1
   5   5  -1 2686.89  614.33   1
   5   5  -1 2260.19  613.80   1
  -5  -5   1 2671.65  613.59   1
  -5  -5   1 2011.77  611.62   1
   5  -5  -1 2560.26  611.37   1
   5   5  -1 2839.92  611.07   1
  -5   5   2   31.95   15.95   1
  -5   5   2   37.61   15.50   1
   5  -5  -2   35.76   15.29   1
   5  -5  -2   34.58   16.14   1
   5  -5  -2   36.28   15.33   1
   5   5  -2   34.49   16.23   1
   5   5  -2   37.37   16.04   1
  -5   5   2   34.52   13.15   1
   5   5  -2   37.03   13.73   1
  -5  -5   2   38.82   14.61   1
  -5   5   3    9.99    8.71   1
   5  -5  -3    7.51    8.87   1
   5  -5  -3   10.50    8.95   1
   5   5  -3    9.76    7.44   1
   5   5  -3   10.42    8.79   1
  -5  -5   3    7.41    8.65   1
  -5   5   3    7.00    9.74   1
  -5   5   3    8.73    6.37   1
   5  -5  -3   13.88    8.19   1
   5   5  -3   15.16    9.04   1
  -5   5   4 1310.38  316.39   1
   5  -5  -4 1154.28  316.05   1
   5  -5  -4 1409.66  311.75   1
   5   5  -4 1157.77  315.00   1
  -5   5   4 1249.75  479.51   1
   5  -5  -4 1329.91  479.40   1
   5   5  -4 1201.50  479.42   1
   5   5  -4 1632.34  479.76   1
  -5  -5   4 1013.17  479.18   1
   5  -5  -5   85.43   28.28   1
   5   5  -5  106.80   29.40   1
  -5  -5   5   82.78   27.67   1
  -5   5   5  126.19   35.09   1
   5  -5  -5   93.20   32.77   1
   5  -5  -5   85.05   33.07   1
   5   5  -5   87.15   23.34   1
   5   5  -5   55.36   32.26   1
  -5  -5   5   86.35   32.86   1
  -5   5   6  567.16  148.09   1
   5  -5  -6  601.89  148.53   1
   5  -5  -6  578.76  147.67   1
   5   5  -6  404.08  145.92   1
   5   5  -6  521.43  147.33   1
  -5   5   6  519.96  217.81   1
   5  -5  -6  691.22  217.84   1
   5   5  -6  664.43  217.90   1
  -5  -5   6  685.43  218.08   1
  -5  -5   6  548.02  217.75   1
   5  -5  -7 1587.12  330.89   1
   5   5  -7  855.37  327.79   1
   5   5  -7 1560.26  323.95   1
  -5  -5   7 1138.60  322.29   1
  -5   5   7 1421.70  499.74   1
  -5   5   7 1614.33  499.75   1
   5  -5  -7 1486.86  499.61   1
   5  -5  -7 1146.43  499.41   1
  -5   5   8  102.90   32.21   1
   5  -5  -8   86.48   32.61   1
   5  -5  -8  102.09   34.71   1
   5   5  -8  115.97   35.24   1
  -5  -5   8   96.75   38.61   1
   5  -5  -9   -1.17    9.61   1
   5   5  -9    6.21   11.21   1
  -5   5   9    7.79   11.47   1
   5  -5  -9    3.48   15.13   1
  -5  -5   9    5.56   11.99   1
  -5   5  10  155.77   46.64   1
   5  -5 -10  134.92   46.74   1
   5  -5 -10  160.65   51.39   1
   5   5 -10  191.19   50.97   1
  -5  -5  10  139.92   47.03   1
  -5  -5  11  480.31   98.10   1
  -5   5  11   20.93  138.37   1
   5  -5 -11  426.87   93.19   1
   5  -5 -11  531.72  141.13   1
   5   5 -11  477.84  140.25   1
   5  -5 -12   20.15   17.22   1
   5  -5 -12    9.90   21.01   1
   5   5 -12   14.32   13.95   1
   5   5 -12   19.09   16.50   1
  -5  -5  12   31.27   18.31   1
   5  -5 -13    9.45   25.67   1
   5   5 -13   16.70   24.30   1
   5   5 -13   14.83   26.31   1
  -5  -5  13   21.88   23.67   1
  -5   6   1 2433.32  607.57   1
   5  -6  -1 2670.81  609.35   1
  -5   6   1 2482.30  605.25   1
  -5   6   1 2587.77  953.28   1
   5  -6  -1 2881.08  604.94   1
   5  -6  -1 3158.79  953.36   1
   5   6  -1 2416.68  604.67   1
   5   6  -1 2307.47  953.14   1
   5   6  -1 2217.81  953.25   1
  -5  -6   1 2432.88  953.32   1
  -5   6   2  265.43   68.80   1
   5  -6  -2  284.92   68.72   1
   5  -6  -2  218.99   69.81   1
   5   6  -2  287.06   69.85   1
   5   6  -2  224.52   69.02   1
  -5  -6   2  255.18   70.23   1
  -5   6   2  208.47   62.75   1
  -5   6   2  252.39   94.66   1
   5  -6  -2  279.08   94.48   1
   5   6  -2  268.52   62.73   1
  -5   6   3  159.70   39.76   1
   5  -6  -3  139.36   39.48   1
   5  -6  -3  156.78   41.37   1
   5   6  -3  124.44   40.98   1
  -5   6   3  155.28   51.02   1
  -5   6   3  114.09   49.85   1
   5  -6  -3  127.31   49.89   1
   5   6  -3  147.97   35.80   1
   5   6  -3  139.99   50.13   1
  -5  -6   3  112.12   49.93   1
  -5   6   4   27.80   14.25   1
  -5   6   4   21.40   14.28   1
   5  -6  -4   27.85   14.11   1
   5  -6  -4   28.94   14.92   1
   5   6  -4   24.42   14.08   1
   5   6  -4   23.07   14.15   1
   5   6  -4   35.70   14.50   1
  -5  -6   4   36.76   15.61   1
   5  -6  -4   37.79   13.09   1
  -5   6   5  560.57  136.49   1
   5  -6  -5  493.65  136.35   1
   5  -6  -5  525.64  136.69   1
   5   6  -5  435.57  135.08   1
   5   6  -5  528.21  136.07   1
   5   6  -5  556.14  134.80   1
  -5  -6   5  546.43  133.69   1
  -5  -6   5  505.10  136.76   1
  -5   6   5  478.43  129.65   1
   5  -6  -5  680.23  200.19   1
   5  -6  -6 4315.99 1040.46   1
   5   6  -6 4252.87 1014.86   1
   5   6  -6 3754.07 1014.25   1
  -5  -6   6 4446.51 1012.99   1
  -5  -6   6 4108.36 1016.02   1
  -5   6   6 5049.65 1602.07   1
  -5   6   6 4683.21 1601.69   1
   5  -6  -6 4518.23 1601.69   1
   5  -6  -6 4154.31 1601.66   1
   5   6  -6 3078.36 1014.09   1
  -5   6   7  174.37   46.37   1
   5  -6  -7  153.41   46.54   1
   5  -6  -7  177.58   47.71   1
   5   6  -7  178.06   47.91   1
  -5   6   7  125.01   60.97   1
   5  -6  -7  132.15   59.73   1
  -5  -6   7  169.13   59.64   1
   5   6  -8  143.62   47.35   1
  -5   6   8  143.84   57.39   1
   5  -6  -8  208.14   41.24   1
   5  -6  -8  171.04   57.63   1
  -5  -6   8  133.20   57.19   1
  -5   6   9  287.86   79.29   1
   5  -6  -9  283.00   82.11   1
   5   6  -9  280.88   81.00   1
  -5  -6   9  335.39   79.02   1
   5  -6  -9  240.97   72.73   1
  -5  -6  10  261.01   66.80   1
  -5   6  10  192.10   89.95   1
   5  -6 -10  243.22   61.86   1
   5  -6 -10  226.91   91.14   1
   5   6 -10  311.35   91.47   1
   5   6 -11   49.58   23.53   1
  -5  -6  11   61.25   21.80   1
  -5   6  11    2.39   25.89   1
   5  -6 -11   78.59   22.31   1
   5  -6 -11   51.44   29.80   1
  -5   6  12    1.01   17.01   1
   5  -6 -12   15.85   17.67   1
   5  -6 -12    6.58   21.65   1
   5   6 -12   25.25   19.04   1
  -5  -6  12   36.55   23.55   1
   5  -6 -13    9.88   24.51   1
  -5  -6  13    4.28   16.29   1
   5   6 -13   14.37   28.56   1
   5   6 -13    4.86   25.89   1
   5  -7  -1   39.87   17.76   1
   5   7  -1   43.14   18.75   1
  -5  -7   1   38.66   18.47   1
  -5   7   1   67.47   17.23   1
  -5   7   1   39.70   19.24   1
  -5   7   1   41.26   16.89   1
   5  -7  -1   69.10   18.27   1
   5  -7  -1   40.24   18.71   1
   5   7  -1   43.27   16.58   1
   5   7  -1   40.70   17.83   1
  -5   7   2  360.63  115.73   1
  -5   7   2  501.60  115.27   1
   5  -7  -2  433.44  116.31   1
   5   7  -2  513.95  116.02   1
  -5  -7   2  114.97  115.89   1
  -5   7   2  678.38  168.06   1
   5  -7  -2  406.41  108.84   1
   5  -7  -2  490.40  167.64   1
   5   7  -2  395.81  108.89   1
   5   7  -2  476.66  167.71   1
  -5   7   3   16.81   12.50   1
  -5   7   3   16.08   13.43   1
   5  -7  -3   27.50   12.87   1
   5  -7  -3   16.54   11.95   1
   5  -7  -3   25.42   12.53   1
   5   7  -3   25.40   14.37   1
   5   7  -3   23.35   10.25   1
   5   7  -3   23.27   12.21   1
  -5  -7   3   19.04   14.61   1
   5  -7  -4  405.55   87.02   1
   5  -7  -4  398.86   88.49   1
  -5   7   4  326.41   81.23   1
  -5   7   4  312.03  123.01   1
   5  -7  -4  349.99  122.65   1
   5   7  -4  356.91   81.54   1
   5   7  -4  319.41  122.73   1
   5   7  -4  283.17  122.70   1
  -5  -7   4  313.75  122.82   1
  -5  -7   4  287.84  122.67   1
  -5   7   5 2985.54  753.45   1
   5  -7  -5 3614.23  753.53   1
   5   7  -5 3844.59  736.64   1
   5   7  -5 2944.84  734.84   1
  -5  -7   5 2713.12  737.24   1
  -5   7   5 1087.37 1155.89   1
   5  -7  -5 3953.66 1156.74   1
   5  -7  -5 4150.29 1156.71   1
   5   7  -5 2933.82  733.24   1
  -5  -7   5 3045.64 1156.74   1
   5  -7  -6  263.16   65.67   1
   5   7  -6  236.61   66.59   1
  -5  -7   6  267.59   65.26   1
  -5   7   6  256.84   89.89   1
  -5   7   6  190.98   90.29   1
   5  -7  -6  259.52   90.18   1
   5  -7  -6  210.51   89.68   1
  -5   7   7   34.57   15.69   1
   5  -7  -7   29.77   15.21   1
   5  -7  -7   33.73   16.64   1
   5   7  -7   41.20   17.73   1
  -5  -7   7   32.28   14.98   1
  -5   7   7   15.20   22.13   1
   5  -7  -7   21.65   15.95   1
   5  -7  -8 1144.17  261.23   1
  -5   7   8 1072.29  391.31   1
   5  -7  -8 1101.64  391.27   1
  -5  -7   8  944.36  391.19   1
   5  -7  -9   12.42   14.17   1
   5   7  -9   29.85   17.31   1
  -5  -7   9   23.89   15.33   1
  -5   7   9   11.89   16.76   1
   5  -7  -9   21.49   18.72   1
  -5   7  10    3.89   11.83   1
   5  -7 -10   -0.37   11.34   1
   5  -7 -10    9.35   15.53   1
   5   7 -10   -0.98   20.10   1
  -5  -7  10   -3.64   15.02   1
   5  -7 -11  158.42   37.84   1
   5   7 -11  139.21   38.79   1
  -5  -7  11  156.93   38.11   1
  -5   7  11    2.79   43.35   1
   5  -7 -11  112.47   47.30   1
   5  -7 -12   50.74   22.69   1
   5   7 -12   35.80   22.83   1
  -5  -7  12   38.08   24.35   1
  -5   8   1  996.42  244.41   1
  -5   8   1  974.47  239.79   1
   5  -8  -1  883.90  239.65   1
   5   8  -1 1052.15  243.26   1
   5   8  -1 1069.85  240.75   1
   5   8  -1  955.38  239.89   1
  -5  -8   1  896.42  239.40   1
  -5   8   1 1070.95  365.37   1
   5  -8  -1  828.65  233.70   1
   5  -8  -1 1045.77  365.20   1
   5  -8  -2  321.31   92.35   1
   5   8  -2  335.92   94.18   1
  -5  -8   2  226.31   94.23   1
  -5   8   2  380.24   87.75   1
  -5   8   2  452.21  133.04   1
  -5   8   2  368.50  132.70   1
   5  -8  -2  360.97  132.47   1
   5  -8  -2  324.13  132.58   1
   5   8  -2  294.24   87.02   1
   5   8  -2  464.44  132.85   1
  -5   8   3   13.55   11.66   1
   5  -8  -3   22.73   11.83   1
   5  -8  -3   21.63   12.37   1
   5   8  -3   15.11   11.39   1
   5   8  -3   19.42   11.07   1
  -5  -8   3   18.33   10.35   1
  -5   8   3   12.15   11.09   1
   5  -8  -3   17.65   11.01   1
   5   8  -3   17.63   12.22   1
  -5  -8   3    8.50   17.50   1
  -5   8   4   17.73   15.47   1
   5  -8  -4   20.12   14.00   1
   5   8  -4   20.21   16.16   1
   5   8  -4   27.11   14.96   1
  -5  -8   4   27.00   15.61   1
  -5   8   4   25.28   16.71   1
   5  -8  -4   25.65   14.12   1
   5  -8  -4   43.92   14.71   1
   5   8  -4   34.80   14.02   1
  -5  -8   4   29.75   12.22   1
  -5   8   5 3826.88  818.94   1
  -5   8   5 2665.48  820.33   1
   5  -8  -5 3874.05  821.09   1
   5  -8  -5 2702.65  819.87   1
   5   8  -5 3643.95  820.61   1
   5   8  -5 2354.84  820.21   1
  -5  -8   5 4345.57  819.33   1
  -5  -8   5 3534.04  822.93   1
   5  -8  -5 4022.20  819.30   1
   5   8  -6  119.28   36.13   1
  -5  -8   6  118.53   33.70   1
  -5   8   6  146.15   41.42   1
  -5   8   6   34.35   40.05   1
   5  -8  -6  120.09   29.96   1
   5  -8  -6  112.74   41.30   1
   5  -8  -6  106.96   41.02   1
  -5  -8   7  597.63  129.47   1
  -5   8   7  469.16  191.17   1
   5  -8  -7  422.15  123.93   1
   5  -8  -7  554.76  191.15   1
   5   8  -7  497.00  191.23   1
  -5   8   8  427.93   98.14   1
   5  -8  -8  384.82  101.48   1
   5   8  -8  351.51   99.42   1
  -5  -8   8  390.09   97.33   1
   5  -8  -8  260.84   89.95   1
  -5   8   9   11.54   17.71   1
   5  -8  -9   15.48   16.95   1
   5  -8  -9   24.16   14.93   1
   5   8  -9   21.81   22.70   1
  -5  -8   9   39.47   17.64   1
   5  -8 -10    3.07   11.00   1
  -5  -8  10    1.42   11.12   1
  -5   8  10   -3.91   22.32   1
   5  -8 -10    6.23   25.98   1
   5   8 -10   -0.44   19.46   1
  -5   8  11   -3.61   13.34   1
   5  -8 -11   -1.53   11.53   1
   5  -8 -11    1.67   18.19   1
   5   8 -11   11.19   12.93   1
  -5  -8  11    4.08   15.20   1
   5   8 -12  100.86   39.40   1
  -5  -8  12  112.45   37.70   1
   5  -8 -12   68.25   34.39   1
  -5   9   1  150.25   39.79   1
   5  -9  -1  116.16   39.51   1
   5   9  -1   93.75   37.28   1
   5   9  -1  173.07   41.31   1
  -5   9   1   91.87   34.63   1
  -5   9   1  146.99   47.34   1
   5  -9  -1  122.29   33.83   1
   5  -9  -1  141.17   48.79   1
   5   9  -1  115.29   47.72   1
  -5  -9   1  104.44   47.64   1
  -5   9   2  136.31   39.19   1
   5  -9  -2  133.41   39.20   1
   5  -9  -2  141.40   41.17   1
   5  -9  -2  114.59   40.44   1
   5   9  -2  143.37   41.33   1
   5   9  -2  137.21   40.57   1
  -5  -9   2  157.21   39.33   1
  -5   9   2  163.16   50.22   1
   5   9  -2  100.60   49.30   1
  -5  -9   2   86.28   48.62   1
  -5   9   3  316.29   86.19   1
   5  -9  -3  296.62   84.29   1
   5  -9  -3  263.82   87.12   1
   5  -9  -3  322.80   86.17   1
  -5  -9   3  353.80   83.84   1
   5   9  -3  281.96   79.93   1
   5   9  -3  423.19  120.54   1
   5   9  -3  321.82  120.25   1
  -5  -9   3  276.99  121.03   1
  -5   9   4   13.70   15.50   1
   5  -9  -4   34.21   17.81   1
   5  -9  -4   31.57   16.53   1
   5   9  -4   32.71   16.07   1
   5   9  -4   20.93   16.17   1
  -5  -9   4   41.04   14.72   1
  -5  -9   4   29.47   16.72   1
   5  -9  -4   34.07   13.38   1
  -5   9   5   27.99   23.46   1
   5  -9  -5   61.08   21.79   1
   5   9  -5   72.48   23.35   1
  -5  -9   5   63.92   21.59   1
  -5   9   5   55.66   22.66   1
   5  -9  -5   83.20   25.06   1
   5  -9  -5   39.12   22.43   1
   5  -9  -6  957.40  201.80   1
  -5   9   6  845.99  299.91   1
  -5   9   6  359.94  299.38   1
   5  -9  -6  956.31  299.74   1
   5  -9  -6  484.67  299.44   1
   5   9  -6 1089.66  300.34   1
  -5  -9   6 1044.71  300.31   1
  -5   9   7 2619.34  766.88   1
   5  -9  -7 2950.49  784.72   1
   5   9  -7 3613.85  768.56   1
  -5  -9   7 3624.20  766.24   1
   5  -9  -7 3186.61 1204.34   1
   5  -9  -8  100.05   30.58   1
   5   9  -8  128.60   36.29   1
  -5  -9   8  146.10   33.10   1
  -5   9   8   42.76   36.42   1
   5  -9  -8   68.16   36.26   1
   5  -9  -9   68.85   24.62   1
   5   9  -9   85.22   29.02   1
  -5  -9   9   78.92   25.76   1
  -5   9   9   51.29   37.38   1
   5  -9  -9   37.72   32.05   1
   5  -9 -10    1.25   11.07   1
   5   9 -10    4.46   11.50   1
  -5  -9  10    4.03   13.51   1
  -5   9  10    8.09   18.55   1
   5  -9 -10   -6.37   25.08   1
   5  -9 -11  155.07   53.02   1
   5   9 -11  149.92   57.26   1
  -5  -9  11  233.10   58.24   1
   5  -9 -12  195.77   54.46   1
   5  10  -1    0.67    9.80   1
   5  10  -1    6.59    8.59   1
  -5 -10   1    6.73    8.18   1
  -5  10   1   -0.34   11.48   1
  -5  10   1    4.43   12.07   1
   5 -10  -1    9.39   11.46   1
   5 -10  -1    8.58   17.33   1
   5 -10  -1    3.66   11.18   1
   5  10  -1    1.98   11.24   1
  -5 -10   1    4.28   10.96   1
  -5  10   2    3.67    9.38   1
   5 -10  -2    6.15   10.06   1
   5 -10  -2    6.54    9.12   1
   5  10  -2    2.46   10.01   1
  -5 -10   2    3.62    7.78   1
   5 -10  -2    9.72   12.48   1
   5  10  -2   -3.23   12.58   1
  -5 -10   2    5.19   11.60   1
   5  10  -3  183.68   46.30   1
  -5 -10   3  202.12   44.82   1
  -5  10   3  105.72   56.59   1
   5 -10  -3  167.09   39.88   1
   5 -10  -3  140.08   56.14   1
   5 -10  -3  113.37   55.72   1
  -5 -10   4    7.96   10.03   1
  -5  10   4    7.53    9.74   1
  -5  10   4   10.30   15.97   1
   5 -10  -4   11.72   10.04   1
   5 -10  -4    8.20   14.85   1
   5 -10  -4    7.33   12.96   1
   5  10  -4    6.16   13.08   1
   5 -10  -5  196.79   42.03   1
   5  10  -5  174.83   45.38   1
  -5 -10   5  190.40   42.38   1
  -5  10   5  158.61   53.05   1
  -5  10   5   40.06   52.63   1
   5 -10  -5  137.26   53.13   1
   5 -10  -5  110.60   52.34   1
   5  10  -6   20.71   15.73   1
  -5  10   6    6.37   11.59   1
   5 -10  -6   22.57   13.56   1
   5 -10  -6   11.51   14.70   1
  -5 -10   6   32.93   19.49   1
   5 -10  -7  376.41   86.51   1
   5  10  -7  535.65   92.39   1
  -5  10   7   65.19  120.50   1
   5 -10  -7  161.25  120.21   1
  -5 -10   7  592.60  122.81   1
   5  10  -8    2.11   12.65   1
  -5 -10   8   -2.35   11.26   1
  -5  10   8    5.84   16.37   1
   5 -10  -8   -1.29   12.41   1
   5 -10  -8   -1.49   18.63   1
   5 -10  -9  335.14  102.25   1
   5  10  -9  366.41  104.70   1
  -5 -10   9  443.56  103.47   1
  -5 -10  10   13.86   19.69   1
   5 -10 -10   19.52   14.32   1
   5  10 -10   -0.42   15.98   1
   5 -10 -11   35.93   21.27   1
   5  10 -11    6.33   25.75   1
  -5 -10  11   52.56   28.65   1
   5 -11  -1   23.92   15.98   1
   5  11  -1   27.09   17.06   1
  -5  11   1    9.79   14.31   1
  -5  11   1   25.73   14.45   1
   5 -11  -1   29.54   14.79   1
   5 -11  -1   29.79   15.45   1
  -5 -11   1   36.52   15.92   1
  -5  11   2    1.87   12.88   1
   5 -11  -2   44.78   15.09   1
   5 -11  -2   20.73   15.24   1
   5 -11  -2   18.49   14.63   1
   5  11  -2   34.16   16.60   1
  -5 -11   2   33.04   16.98   1
   5 -11  -3 1536.30  255.17   1
   5  11  -3 1513.74  252.65   1
  -5 -11   3 1482.00  249.23   1
  -5  11   3  197.91  379.88   1
   5 -11  -3  929.11  380.27   1
   5 -11  -3  945.45  380.13   1
   5  11  -4  422.90   74.34   1
  -5 -11   4  483.66   71.32   1
  -5  11   4  147.15   95.54   1
  -5  11   4   42.41   95.35   1
   5 -11  -4  395.46   65.70   1
   5 -11  -4  184.54   95.69   1
   5 -11  -4  206.76   95.45   1
   5 -11  -5  128.64   34.75   1
  -5 -11   5  216.81   39.10   1
  -5  11   5    3.49   41.18   1
   5 -11  -5   37.82   41.42   1
   5  11  -5  181.77   45.17   1
  -5  11   6   -0.99  135.69   1
   5 -11  -6  335.19   90.10   1
   5  11  -6  608.63  139.70   1
  -5 -11   6  519.18  138.93   1
   5 -11  -7    3.70   10.68   1
   5  11  -7    0.09   14.72   1
  -5 -11   7   15.15   13.37   1
  -5 -11   8   29.45   18.12   1
   5 -11  -8   44.57   15.72   1
   5  11  -8   -1.46   19.53   1
   5  11  -9    4.97   35.28   1
  -5 -11   9  161.17   39.39   1
   5 -11  -9  109.53   28.65   1
  -5 -11  10   62.28   26.85   1
   5 -11 -10   42.45   22.09   1
   5  11 -10    5.88   22.59   1
   5 -12  -1  270.77   51.03   1
   5 -12  -1   51.41   63.02   1
   5  12  -1  205.24   64.28   1
  -5 -12   1  178.04   64.12   1
   5 -12  -2  114.24   32.42   1
   5  12  -2  122.64   36.50   1
   5 -12  -2   28.87   37.04   1
  -5 -12   2  123.89   39.64   1
   5 -12  -3  122.74   39.47   1
   5  12  -3  131.96   50.20   1
  -5 -12   3  130.38   51.34   1
   5 -12  -4   54.52   21.50   1
  -5 -12   4   47.47   25.26   1
   5  12  -4   42.94   25.17   1
   5 -12  -5  126.65   37.92   1
   5  12  -5  108.98   44.04   1
  -5 -12   5  123.55   40.24   1
   5  12  -6    5.05   39.32   1
  -5 -12   6  180.94   39.09   1
   5 -12  -6  125.09   32.12   1
   5 -12  -7   86.56   25.95   1
   5  12  -7    2.17   31.15   1
  -5 -12   7  120.63   34.96   1
   5 -12  -8  242.63   49.80   1
   5  12  -8    5.80   71.50   1
  -5 -12   8  313.59   77.14   1
   5  12  -9    1.90   71.56   1
  -5 -12   9  345.98   75.10   1
   5 -12  -9  350.64   64.11   1
   5 -12 -10    0.43   13.08   1
   5 -13  -1  506.48   69.32   1
   5 -13  -1    0.87   89.44   1
   5  13  -1  462.47   94.68   1
  -5 -13   1  151.89   92.45   1
   5 -13  -2  100.48   27.31   1
   5  13  -2   63.12   33.23   1
  -5 -13   2   61.54   35.94   1
   5 -13  -3  623.50  135.31   1
  -5 -13   3  387.16  135.79   1
   5  13  -3  621.74  198.29   1
   5 -13  -4   82.31   27.35   1
   5  13  -4   46.70   31.60   1
  -5 -13   4   81.41   36.02   1
   5 -13  -5  255.12   41.26   1
   5  13  -5   -3.79   47.58   1
  -5 -13   5  159.44   50.50   1
   5 -13  -6  325.04   57.79   1
   5  13  -6    6.14   71.64   1
  -5 -13   6  279.70   76.66   1
   5 -13  -7  649.35  110.27   1
   5  13  -7    5.32  110.54   1
  -5 -13   7  593.42  114.57   1
   5 -13  -8    9.05   16.64   1
   5 -13  -9  159.36   43.81   1
   5 -14  -1  994.10  247.36   1
   5 -14  -2   -3.72   11.09   1
   5 -14  -3   69.41   24.55   1
   5 -14  -4    8.69   12.80   1
   5  14  -4   -3.43   24.32   1
   5 -14  -5   -1.41   16.27   1
   5 -14  -6  256.98   72.39   1
   5 -14  -7   25.73   20.19   1
   5 -15  -1    8.13   12.59   1
   5 -15  -2    5.55   12.67   1
   5 -15  -3   -3.04   13.08   1
   5 -15  -4    9.93   21.67   1
   5 -15  -5  746.09  189.39   1
   5 -15  -6    9.71   14.22   1
   5 -16  -1  -11.65   23.09   1
   5 -16  -2   39.17   21.15   1
   5 -16  -3   19.27   18.61   1
   5 -16  -4   22.60   23.05   1
  -4   0   1    0.10    3.25   1
  -4   0   1    0.08    2.72   1
   4   0  -1   -0.04    3.55   1
   4   0  -1   -0.67    3.58   1
   4   0  -1    1.78    4.16   1
  -4   0   2  125.44   33.84   1
  -4   0   2   91.15   33.85   1
   4   0  -2   77.62   23.48   1
   4   0  -2   75.44   33.67   1
   4   0  -2   95.51   33.68   1
  -4   0   3    0.37    4.82   1
   4   0  -3    2.14    4.54   1
   4   0  -3    0.99    5.38   1
   4   0  -3    4.73    6.09   1
   4   0  -4 6593.02 1700.98   1
  -4   0   4 7987.44 2698.40   1
   4   0  -4 6277.06 1706.92   1
   4   0  -4 7498.45 2698.56   1
  -4   0   5    0.26    4.38   1
   4   0  -5    0.71    4.92   1
   4   0  -5    0.02    3.67   1
   4   0  -5   -0.60    3.82   1
  -4   0   6   13.32    8.71   1
   4   0  -6   18.24   10.26   1
  -4   0   6   11.90    7.74   1
   4   0  -6   15.31    8.92   1
   4   0  -6   18.67    6.98   1
  -4   0   7   -1.63    5.00   1
   4   0  -7    0.29    6.29   1
   4   0  -7    0.26    5.55   1
  -4   0   7    1.63    7.18   1
   4   0  -7    3.32    5.55   1
  -4   0   8  673.73  170.50   1
   4   0  -8  590.67  167.72   1
  -4   0   8  726.77  254.28   1
   4   0  -8  740.07  163.68   1
   4   0  -8  690.44  253.96   1
  -4   0   9    1.03    6.00   1
   4   0  -9    3.45    8.68   1
   4   0  -9    0.85    6.95   1
  -4   0  10  106.70   40.22   1
   4   0 -10   94.73   28.70   1
   4   0 -10  108.86   41.72   1
  -4   0  11    4.86   14.16   1
   4   0 -11    1.75   10.85   1
   4   0 -11    4.04   16.34   1
  -4   0  12  179.00   67.46   1
   4   0 -12  176.95   45.90   1
   4   0 -12  169.08   66.27   1
  -4   0  13   -2.37   11.22   1
   4   0 -13   -0.47   10.11   1
   4   0 -13    4.87   12.51   1
  -4   0  14  762.19  153.95   1
   4   0 -14  514.46  146.27   1
   4   0 -14  466.38  224.63   1
  -4   1   1   21.31    9.45   1
  -4   1   1   22.84   11.17   1
   4  -1  -1   18.52   11.22   1
   4   1  -1   21.57    9.49   1
   4   1  -1   22.45   11.15   1
  -4  -1   1   25.97   10.34   1
  -4   1   1   25.37    8.81   1
   4  -1  -1   21.18    7.56   1
   4  -1  -1   26.30    9.16   1
   4   1  -1   17.86    8.91   1
  -4  -1   1   18.35    8.65   1
   4   1  -2   26.41   12.88   1
   4   1  -2   27.64   13.53   1
  -4  -1   2   29.37   13.38   1
  -4  -1   2   28.23   11.73   1
  -4   1   2   29.85   11.05   1
  -4   1   2   27.63   10.70   1
   4  -1  -2   28.90    9.82   1
   4  -1  -2   28.89   10.85   1
   4  -1  -2   32.80   10.84   1
   4   1  -2   29.53    8.96   1
  -4   1   3 1732.51  421.99   1
   4  -1  -3 1779.55  422.37   1
   4  -1  -3 1286.86  421.69   1
   4   1  -3 1601.81  421.42   1
  -4  -1   3 2338.16  422.89   1
   4  -1  -3 1762.45  418.24   1
   4   1  -3 1440.85  418.04   1
   4   1  -3 2154.12  658.40   1
  -4   1   4  954.11  210.24   1
   4  -1  -4  753.87  212.46   1
   4  -1  -4  783.91  208.59   1
   4   1  -4  841.72  208.68   1
  -4  -1   4  808.68  209.75   1
   4  -1  -4  791.62  319.44   1
   4   1  -4 1054.81  319.69   1
  -4   1   5 1316.98  313.10   1
   4  -1  -5  983.83  318.42   1
   4  -1  -5  813.70  312.20   1
   4  -1  -5 1247.54  311.99   1
   4   1  -5 1331.28  312.33   1
   4   1  -5 1580.47  311.83   1
  -4  -1   5 1654.80  312.97   1
   4   1  -6  661.98  186.77   1
  -4  -1   6  782.96  186.76   1
  -4  -1   6  712.02  188.99   1
  -4   1   6  655.85  285.98   1
  -4   1   6  675.71  285.62   1
   4  -1  -6  732.17  183.31   1
   4  -1  -6  977.51  285.97   1
   4  -1  -6  895.02  286.02   1
   4   1  -6  845.33  285.86   1
  -4   1   7 1679.12  343.08   1
   4  -1  -7 1528.68  344.27   1
   4  -1  -7 1452.60  339.96   1
   4  -1  -7 1166.85  533.62   1
   4   1  -7 1110.23  339.54   1
   4   1  -7 1738.41  533.76   1
   4   1  -7 1054.18  533.60   1
  -4  -1   7 1600.17  533.81   1
  -4  -1   7 1600.61  533.59   1
  -4   1   8 1213.79  324.09   1
   4  -1  -8 1629.38  330.12   1
   4  -1  -8  936.23  321.43   1
   4   1  -8 1418.42  329.75   1
   4   1  -8 1825.10  325.20   1
  -4  -1   8 1317.94  321.47   1
  -4   1   8 1437.22  499.65   1
   4  -1  -8 1521.23  499.39   1
   4   1  -8 1267.83  499.39   1
  -4  -1   8 1117.75  499.14   1
  -4   1   9  116.61   46.30   1
   4  -1  -9  136.67   33.62   1
   4  -1  -9  128.66   46.48   1
   4   1  -9  129.94   33.21   1
   4   1  -9  120.50   46.40   1
  -4  -1   9  122.27   46.32   1
  -4   1  10    0.00    8.69   1
   4  -1 -10   -1.30    8.17   1
   4  -1 -10    5.06   12.02   1
   4   1 -10    0.17    9.87   1
   4   1 -10    7.89   17.80   1
  -4  -1  10    0.80   12.65   1
  -4   1  11  152.00   52.64   1
   4  -1 -11  173.25   54.20   1
   4  -1 -11  211.85   47.09   1
   4   1 -11  205.33   47.08   1
   4   1 -11  209.57   68.96   1
  -4  -1  11  159.10   68.34   1
  -4   1  12  182.17   50.51   1
   4  -1 -12  121.80   49.56   1
   4   1 -12  150.46   46.91   1
   4   1 -12  114.52   49.87   1
  -4  -1  12  233.61   51.44   1
   4  -1 -12  137.57   41.65   1
  -4   1  13   59.70   24.94   1
   4  -1 -13   54.19   26.40   1
   4   1 -13   46.36   25.69   1
  -4  -1  13   49.51   24.55   1
   4  -1 -13   63.95   21.20   1
   4   1 -13   63.46   20.88   1
   4  -1 -14  325.42   64.46   1
   4   1 -14  241.76   67.04   1
  -4   1  14   -9.88   80.78   1
   4  -1 -14  274.52   83.65   1
   4   1 -14  274.78   57.72   1
  -4  -1  14  315.74   83.09   1
  -4   2   1  938.28  250.43   1
  -4   2   1  891.16  249.42   1
   4  -2  -1  864.60  253.27   1
   4  -2  -1 1083.09  250.24   1
   4  -2  -1 1421.90  251.48   1
   4   2  -1  981.33  249.66   1
   4   2  -1 1244.09  251.11   1
  -4  -2   1 1154.68  250.85   1
  -4  -2   1  869.45  248.68   1
  -4   2   1  966.42  244.80   1
  -4   2   2 1968.51  504.61   1
  -4   2   2 2464.66  494.93   1
  -4   2   2 2089.93  493.29   1
   4  -2  -2 1954.98  504.39   1
   4  -2  -2 1986.20  493.96   1
   4  -2  -2 2799.04  495.35   1
   4   2  -2 1842.02  493.82   1
  -4  -2   2 1482.35  491.43   1
   4   2  -2 2050.31  773.12   1
  -4  -2   2 2531.71  773.29   1
   4  -2  -3  292.34   70.66   1
   4  -2  -3  220.79   71.54   1
   4   2  -3  284.01   71.65   1
  -4   2   3  279.19   99.09   1
   4  -2  -3  319.98   99.12   1
   4   2  -3  263.48   99.22   1
  -4  -2   3  226.88   99.00   1
  -4   2   4 1264.50  319.84   1
   4  -2  -4 1286.66  325.26   1
   4  -2  -4 1217.40  319.50   1
   4  -2  -4 1301.21  318.60   1
   4   2  -4 1367.86  493.74   1
   4   2  -4 1429.61  493.92   1
  -4  -2   4 1325.54  493.73   1
  -4   2   5    7.70    6.88   1
   4  -2  -5    5.69    6.74   1
   4  -2  -5    2.04    6.31   1
   4  -2  -5    4.34    5.79   1
   4   2  -5    4.03    6.13   1
  -4  -2   5    2.33    6.47   1
   4   2  -5   11.79    6.33   1
  -4  -2   5    9.40    6.04   1
  -4   2   6  107.32   28.63   1
   4  -2  -6   88.01   26.46   1
   4  -2  -6   80.41   27.52   1
   4   2  -6   67.82   27.97   1
  -4  -2   6   87.18   26.15   1
  -4   2   6   87.62   31.06   1
   4  -2  -6   94.48   31.13   1
   4   2  -6   57.74   30.70   1
  -4  -2   6   98.65   30.98   1
  -4   2   7  622.35  133.85   1
   4  -2  -7  506.00  136.10   1
   4  -2  -7  467.68  134.81   1
   4   2  -7  403.38  133.20   1
  -4  -2   7  615.69  136.12   1
  -4   2   7  507.52  199.69   1
   4  -2  -7  587.11  200.00   1
   4   2  -7  539.12  199.90   1
  -4  -2   7  570.51  200.06   1
  -4   2   8  436.66  106.10   1
  -4   2   8  379.59  108.59   1
   4  -2  -8  451.89  108.37   1
   4  -2  -8  493.42  109.30   1
  -4  -2   8  457.73  108.91   1
   4  -2  -8  341.93  156.03   1
   4   2  -8  488.80  156.17   1
  -4  -2   8  383.94  156.20   1
  -4   2   9 1254.36  285.44   1
   4  -2  -9 1198.13  287.48   1
   4   2  -9 1257.45  287.35   1
  -4  -2   9  908.75  285.01   1
   4  -2  -9 1337.68  280.58   1
  -4   2  10 1099.79  234.54   1
   4  -2 -10 1103.57  237.97   1
   4   2 -10  883.82  238.11   1
  -4  -2  10  973.13  234.36   1
   4  -2 -10  777.90  229.45   1
   4   2 -10  798.49  229.37   1
  -4   2  11   54.80   23.08   1
   4  -2 -11   31.52   20.91   1
   4  -2 -11   40.14   23.07   1
   4   2 -11   44.77   20.61   1
   4   2 -11   51.53   23.83   1
  -4  -2  11   73.37   22.41   1
  -4   2  12  714.21  184.14   1
   4  -2 -12  606.54  183.80   1
   4  -2 -12  604.15  175.56   1
   4   2 -12  792.65  175.80   1
   4   2 -12  670.87  271.83   1
  -4  -2  12  937.89  272.70   1
  -4   2  13    4.34   13.21   1
   4  -2 -13   12.66   17.93   1
   4   2 -13    7.98   14.47   1
  -4  -2  13   10.22   13.29   1
   4  -2 -13   18.46   16.02   1
   4   2 -13    7.39   13.63   1
   4   2 -14  753.89  183.74   1
  -4  -2  14  806.74  180.48   1
   4  -2 -14  850.86  175.37   1
   4  -2 -14  603.30  267.67   1
   4   2 -14  571.71  173.84   1
  -4   3   1  651.01  167.27   1
   4  -3  -1  706.81  167.77   1
   4   3  -1  549.30  167.70   1
   4   3  -1  523.95  167.34   1
   4   3  -1  780.49  168.56   1
  -4  -3   1  751.57  168.69   1
  -4  -3   1  616.87  166.39   1
  -4   3   1  626.34  161.73   1
  -4   3   1  701.19  252.29   1
   4  -3  -1  789.86  162.01   1
   4  -3  -1  816.07  252.38   1
  -4   3   2 1084.53  291.56   1
  -4   3   2 1503.00  442.53   1
  -4   3   2 1045.82  442.43   1
   4  -3  -2 1142.19  281.79   1
   4  -3  -2 1122.55  442.34   1
   4  -3  -2 1128.79  442.29   1
   4   3  -2  881.35  442.23   1
   4   3  -2 1674.60  442.63   1
  -4  -3   2 1045.73  442.36   1
  -4   3   3  503.33  122.84   1
   4  -3  -3  478.36  122.69   1
   4   3  -3  403.48  123.16   1
   4   3  -3  459.37  121.48   1
  -4  -3   3  511.29  122.94   1
  -4   3   3  580.86  180.42   1
   4  -3  -3  553.92  180.53   1
   4  -3  -3  409.07  180.32   1
  -4   3   4  484.83  102.74   1
   4  -3  -4  398.58  102.45   1
   4  -3  -4  434.66  103.01   1
   4  -3  -4  338.16  102.12   1
   4   3  -4  332.57  102.30   1
   4   3  -4  431.59  101.68   1
  -4  -3   4  377.57  102.51   1
   4   3  -5 2995.82  927.41   1
  -4  -3   5 3705.98  929.15   1
  -4   3   5 3526.93 1466.56   1
   4  -3  -5 3700.56  929.38   1
   4  -3  -5 3155.25 1466.64   1
   4  -3  -5 3523.47 1466.82   1
   4   3  -5 5266.04 1467.09   1
  -4  -3   5 5005.44 1467.24   1
  -4   3   6  981.81  307.56   1
  -4   3   6 1316.74  310.71   1
   4  -3  -6 1277.43  316.35   1
   4  -3  -6 1116.35  310.19   1
   4  -3  -6  945.90  309.24   1
   4   3  -6 1406.97  307.89   1
  -4  -3   6 1412.10  310.38   1
   4   3  -6 1521.61  478.74   1
  -4  -3   6 1514.91  478.94   1
  -4   3   7  957.02  212.49   1
   4  -3  -7  914.02  217.67   1
   4  -3  -7  835.06  213.64   1
   4   3  -7  725.93  213.95   1
  -4  -3   7  717.77  212.14   1
  -4   3   7  874.97  324.95   1
   4  -3  -7 1053.70  325.22   1
   4   3  -7  833.90  325.24   1
  -4  -3   7  961.15  325.14   1
  -4   3   8  526.45  116.83   1
  -4   3   8  480.67  119.79   1
   4  -3  -8  608.54  119.86   1
   4  -3  -8  450.29  117.74   1
  -4  -3   8  404.82  119.27   1
   4  -3  -8  455.74  112.68   1
   4   3  -8  434.40  172.67   1
  -4  -3   8  386.94  172.78   1
  -4   3   9  768.49  193.18   1
   4  -3  -9  814.23  195.58   1
  -4  -3   9  767.04  193.37   1
   4  -3  -9  761.20  187.43   1
   4   3  -9  795.98  291.32   1
  -4   3  10  828.48  257.96   1
   4  -3 -10  840.08  264.61   1
   4  -3 -10  810.12  260.78   1
   4   3 -10 1282.70  396.97   1
  -4  -3  10 1339.86  397.08   1
  -4   3  11   52.75   20.68   1
   4  -3 -11   31.00   18.62   1
   4  -3 -11   31.85   20.33   1
   4   3 -11   27.13   20.52   1
  -4  -3  11   48.88   19.54   1
   4   3 -11   32.61   15.27   1
   4  -3 -12   14.15   18.04   1
   4   3 -12   24.13   16.12   1
  -4  -3  12   17.38   17.86   1
  -4   3  12   14.49   17.74   1
   4  -3 -12   22.91   15.90   1
   4   3 -12   18.48   13.45   1
  -4   3  13    2.25   12.16   1
   4  -3 -13    9.80   13.89   1
   4  -3 -13    7.10   17.56   1
   4   3 -13    7.13   13.34   1
  -4  -3  13    2.73   12.22   1
   4   3 -13    5.04   13.41   1
   4  -3 -14   58.29   29.32   1
   4   3 -14   46.06   27.62   1
   4   3 -14   42.86   32.38   1
  -4  -3  14   57.46   29.58   1
   4  -4  -1 2244.62  592.43   1
  -4   4   1 2255.36  576.28   1
  -4   4   1 2771.23  908.20   1
  -4   4   1 2582.94  908.23   1
   4  -4  -1 2372.62  908.11   1
   4  -4  -1 2719.47  908.29   1
   4   4  -1 2394.15  575.76   1
   4   4  -1 2344.10  908.23   1
   4   4  -1 2787.84  908.17   1
  -4  -4   1 2623.93  908.06   1
  -4  -4   1 1875.88  908.47   1
  -4   4   2  870.60  209.06   1
  -4   4   2  815.95  206.76   1
  -4   4   2  773.63  205.71   1
   4  -4  -2  891.60  209.06   1
   4  -4  -2  857.13  207.25   1
   4   4  -2  826.19  208.13   1
   4   4  -2  898.12  206.48   1
  -4  -4   2  853.05  206.37   1
   4  -4  -2  833.01  314.07   1
   4   4  -2  837.76  314.13   1
  -4   4   3 2723.28  553.81   1
   4  -4  -3 2109.21  564.87   1
   4  -4  -3 2465.69  553.15   1
   4  -4  -3 2500.79  553.86   1
  -4   4   3 2475.11  549.99   1
   4   4  -3 2422.17  549.49   1
   4   4  -3 2034.95  866.33   1
   4   4  -3 1989.98  866.55   1
  -4  -4   3 2328.54  866.41   1
  -4   4   4  677.36  199.62   1
  -4   4   4  741.91  197.99   1
   4  -4  -4  817.14  198.04   1
   4  -4  -4  723.47  198.06   1
   4   4  -4  629.88  196.61   1
  -4  -4   4  897.80  197.74   1
   4  -4  -4  649.93  191.71   1
   4   4  -4  951.43  191.77   1
   4   4  -4 1058.38  299.76   1
   4  -4  -5 1187.26  351.30   1
   4   4  -5 1493.91  351.26   1
   4   4  -5 1501.86  344.89   1
   4   4  -5 1317.68  343.29   1
  -4  -4   5 1182.86  342.49   1
  -4  -4   5 1524.09  345.00   1
  -4   4   5 1835.11  534.32   1
   4  -4  -5 1431.02  534.27   1
   4  -4  -5 1523.50  534.32   1
  -4   4   6  891.63  215.09   1
   4  -4  -6  806.10  217.71   1
   4  -4  -6  813.05  213.04   1
   4   4  -6  801.47  212.00   1
  -4  -4   6  609.85  214.07   1
  -4   4   6  865.19  325.75   1
   4  -4  -6 1172.77  325.72   1
   4   4  -6  801.77  325.57   1
  -4  -4   6 1026.06  325.89   1
  -4   4   7   14.78   11.09   1
   4  -4  -7    3.68    6.73   1
   4   4  -7    0.33    7.19   1
  -4   4   7    3.72    6.95   1
   4  -4  -7    0.76   11.37   1
   4  -4  -7    5.76    8.01   1
   4   4  -7    0.43    6.14   1
  -4  -4   7    6.59    7.48   1
  -4  -4   7    4.58    8.08   1
  -4   4   8   18.26   17.50   1
   4  -4  -8   21.47   13.91   1
   4   4  -8   22.35   14.16   1
  -4  -4   8   25.72   12.52   1
  -4  -4   8   15.46   13.85   1
  -4   4   8   28.60   10.97   1
   4  -4  -8   35.15   15.35   1
   4  -4  -8   33.96   12.39   1
   4   4  -8   20.59   12.72   1
  -4   4   9  576.54  136.44   1
   4  -4  -9  526.16  139.71   1
   4   4  -9  607.80  139.47   1
  -4  -4   9  476.38  136.47   1
   4  -4  -9  513.12  130.61   1
   4  -4 -10 1233.01  312.65   1
  -4   4  10 1118.37  469.29   1
   4  -4 -10 1177.80  469.28   1
   4   4 -10 1595.23  469.60   1
  -4  -4  10 1234.28  469.38   1
  -4   4  11  361.08   89.33   1
   4  -4 -11  345.76   89.70   1
   4   4 -11  191.79   86.87   1
  -4  -4  11  414.37   87.30   1
   4  -4 -11  288.47   80.55   1
  -4   4  12    1.49   38.00   1
   4  -4 -12  121.46   41.63   1
   4  -4 -12  174.21   35.56   1
   4   4 -12  100.79   32.59   1
   4   4 -12  169.00   46.54   1
  -4  -4  12  167.98   47.69   1
  -4   4  13   -0.24   37.28   1
   4  -4 -13  144.71   40.36   1
   4  -4 -13  134.28   43.87   1
  -4  -4  13  152.35   39.83   1
   4   4 -13  151.40   33.61   1
   4   4 -13  155.27   46.65   1
   4  -4 -14   48.79   28.25   1
   4   4 -14   48.26   26.89   1
   4   4 -14   72.54   29.25   1
  -4  -4  14   39.25   25.24   1
  -4   5   1   51.23   19.53   1
  -4   5   1   47.91   20.40   1
   4  -5  -1   56.36   19.57   1
   4  -5  -1   50.34   20.83   1
  -4   5   1   59.14   20.59   1
   4  -5  -1   65.37   20.57   1
   4   5  -1   62.00   15.32   1
   4   5  -1   52.10   20.40   1
   4   5  -1   57.50   20.48   1
  -4  -5   1   56.45   20.48   1
  -4   5   2   32.04   14.12   1
  -4   5   2   42.73   15.53   1
  -4   5   2   37.42   14.67   1
   4  -5  -2   31.45   14.29   1
   4  -5  -2   30.62   15.19   1
   4  -5  -2   28.56   14.74   1
   4   5  -2   37.69   15.60   1
   4   5  -2   35.61   10.59   1
   4   5  -2   38.28   13.24   1
  -4  -5   2   29.90   13.01   1
  -4   5   3  252.40   75.02   1
   4  -5  -3  307.57   74.47   1
   4  -5  -3  284.53   75.74   1
   4  -5  -3  324.74   75.27   1
   4   5  -3  294.77   73.56   1
   4   5  -3  277.83   75.64   1
   4   5  -3  230.38   74.39   1
  -4  -5   3  346.39   76.16   1
  -4   5   3  255.48   69.36   1
  -4   5   4  203.97   66.47   1
   4  -5  -4  235.90   66.33   1
   4  -5  -4  268.00   68.04   1
   4   5  -4  236.85   67.07   1
   4   5  -4  217.49   66.76   1
  -4  -5   4  217.71   65.77   1
  -4   5   4  353.50   92.62   1
   4  -5  -4  270.54   92.45   1
   4   5  -4  210.67   60.81   1
  -4  -5   4  300.14   92.75   1
  -4   5   5 1482.93  415.70   1
  -4   5   5 1699.40  405.85   1
  -4   5   5 1666.94  407.95   1
   4  -5  -5 1580.21  416.15   1
   4  -5  -5 1604.63  407.29   1
   4  -5  -5 1675.40  408.10   1
   4   5  -5 1408.72  414.44   1
   4   5  -5 1466.13  406.36   1
   4   5  -5 2518.08  634.65   1
  -4  -5   5 1392.05  634.45   1
  -4  -5   5 2229.47  634.50   1
  -4   5   6    6.15    8.86   1
   4  -5  -6    4.36    8.31   1
   4  -5  -6    4.00    6.95   1
   4   5  -6    3.88    6.20   1
  -4  -5   6    2.81    6.26   1
  -4   5   6    5.54    6.22   1
   4  -5  -6    4.51    8.04   1
   4   5  -6    3.42    8.65   1
   4   5  -6    4.26    5.93   1
  -4  -5   6    3.56    7.19   1
  -4   5   7  437.80  103.91   1
   4  -5  -7  455.58  102.71   1
   4   5  -7  388.95  103.47   1
   4   5  -7  342.60  100.33   1
  -4  -5   7  343.78  102.68   1
  -4   5   7  440.83  146.85   1
   4  -5  -7  414.61  146.54   1
   4  -5  -7  339.38  146.62   1
   4   5  -7  402.29   95.19   1
  -4  -5   7  402.78  146.90   1
  -4   5   8   90.99   30.99   1
  -4   5   8   95.02   34.59   1
   4  -5  -8  110.58   31.55   1
   4  -5  -8  102.14   32.61   1
   4  -5  -8   85.37   31.54   1
   4   5  -8   99.09   35.96   1
  -4  -5   8   94.32   35.74   1
  -4   5   9  674.56  161.25   1
   4  -5  -9  710.26  164.89   1
   4   5  -9  503.98  165.23   1
  -4  -5   9  744.07  162.04   1
   4  -5  -9  511.77  155.77   1
  -4   5  10  185.61   52.11   1
   4  -5 -10  153.49   52.47   1
   4   5 -10  150.47   51.99   1
  -4  -5  10  217.58   49.80   1
   4  -5 -10  112.05   44.47   1
   4  -5 -11 1741.47  406.36   1
   4   5 -11 1649.47  398.58   1
  -4  -5  11 1559.20  397.86   1
  -4   5  11 1864.70  614.54   1
   4  -5 -11 1428.12  614.12   1
   4  -5 -12  112.64   27.80   1
  -4   5  12    0.85   27.44   1
   4  -5 -12   74.25   33.84   1
   4   5 -12   89.53   28.84   1
  -4  -5  12   93.75   30.02   1
   4  -5 -13  146.85   35.97   1
   4   5 -13  125.37   31.50   1
  -4   5  13   -4.14   35.26   1
   4  -5 -13   79.22   39.55   1
   4   5 -13  127.63   38.10   1
  -4  -5  13  133.59   37.05   1
  -4   6   1  209.40   58.10   1
  -4   6   1  209.05   57.52   1
   4  -6  -1  181.88   56.06   1
   4  -6  -1  173.43   58.40   1
   4  -6  -1  236.05   58.48   1
   4   6  -1  193.83   56.11   1
   4   6  -1  235.64   58.28   1
  -4   6   1  181.53   51.87   1
   4   6  -1  246.13   77.39   1
  -4  -6   1  212.64   77.27   1
  -4   6   2  936.07  229.59   1
   4  -6  -2  902.66  232.96   1
   4  -6  -2  875.22  228.83   1
  -4   6   2  948.22  223.95   1
  -4   6   2  993.46  349.77   1
   4  -6  -2 1005.34  349.63   1
   4   6  -2  947.84  223.36   1
   4   6  -2  911.09  349.70   1
   4   6  -2  960.26  349.77   1
  -4  -6   2  884.75  349.73   1
  -4   6   3  685.59  206.74   1
  -4   6   3 1015.32  205.00   1
   4  -6  -3  939.83  204.81   1
   4  -6  -3  810.10  205.16   1
   4   6  -3  748.63  206.02   1
   4   6  -3  652.66  203.52   1
  -4  -6   3 1015.01  205.33   1
   4  -6  -3  813.72  198.73   1
   4   6  -3  809.56  310.03   1
   4   6  -4  177.80   41.93   1
   4   6  -4  128.07   41.14   1
  -4  -6   4   89.72   41.99   1
  -4   6   4  131.43   36.36   1
  -4   6   4  128.44   52.28   1
   4  -6  -4  134.40   36.04   1
   4  -6  -4  163.70   51.76   1
   4  -6  -4  143.10   51.73   1
   4   6  -4  163.70   35.56   1
  -4  -6   4  140.63   52.13   1
  -4   6   5   89.92   32.27   1
   4   6  -5  123.57   32.89   1
  -4  -6   5  100.88   31.90   1
  -4  -6   5  123.39   33.81   1
  -4   6   5  112.37   38.67   1
  -4   6   5  131.10   40.02   1
   4  -6  -5   86.56   27.70   1
   4  -6  -5   88.50   38.48   1
   4  -6  -5  108.00   38.78   1
   4   6  -5   80.28   27.28   1
   4   6  -5  104.29   39.07   1
   4   6  -6  178.96   62.93   1
   4   6  -6  315.10   66.00   1
  -4   6   6  257.31   88.36   1
  -4   6   6  257.85   88.44   1
   4  -6  -6  243.39   59.37   1
   4  -6  -6  235.71   88.20   1
   4  -6  -6  295.96   88.46   1
   4   6  -6  211.18   88.37   1
  -4  -6   6  232.74   88.52   1
  -4  -6   6  168.50   88.07   1
   4  -6  -7  104.90   27.14   1
   4   6  -7   51.98   24.19   1
   4   6  -7   49.96   25.24   1
  -4   6   7   83.00   29.17   1
  -4   6   7   73.68   30.50   1
   4  -6  -7   89.36   29.31   1
   4  -6  -7   72.00   29.15   1
   4   6  -7   96.91   29.36   1
  -4  -6   7   81.12   28.74   1
  -4   6   8   61.27   40.18   1
   4  -6  -8  148.01   37.59   1
   4  -6  -8   86.80   37.61   1
  -4   6   8  122.17   45.47   1
   4  -6  -8  144.80   46.13   1
   4   6  -8  152.59   46.22   1
  -4  -6   8  125.49   45.48   1
  -4   6   9   80.33   26.57   1
   4  -6  -9   77.24   27.04   1
   4  -6  -9   74.93   28.00   1
   4   6  -9   73.11   30.07   1
  -4  -6   9   66.58   26.34   1
  -4   6  10   26.77   20.23   1
   4  -6 -10   30.09   15.73   1
   4  -6 -10   20.48   17.77   1
   4   6 -10   23.82   16.51   1
  -4  -6  10   15.40   15.73   1
  -4   6  11    0.31  124.79   1
   4  -6 -11  445.08   85.28   1
   4  -6 -11  376.33  127.45   1
   4   6 -11  364.31  126.01   1
  -4  -6  11  627.00  127.76   1
   4  -6 -12   33.25   19.11   1
  -4   6  12    6.62   18.78   1
   4  -6 -12   20.69   26.41   1
   4   6 -12   34.37   19.44   1
  -4  -6  12   39.45   19.81   1
   4  -6 -13  122.24   53.24   1
   4   6 -13  253.17   69.37   1
  -4  -6  13  132.36   66.21   1
  -4   7   1  688.02  188.50   1
  -4   7   1  771.60  186.05   1
   4  -7  -1  734.77  188.06   1
   4  -7  -1  713.37  187.64   1
   4  -7  -1  698.78  186.24   1
   4   7  -1  795.85  187.12   1
   4   7  -1  765.62  187.28   1
  -4  -7   1  683.16  186.79   1
  -4   7   1  924.54  281.28   1
   4   7  -1  727.69  180.18   1
  -4   7   2 1764.49  416.97   1
   4  -7  -2 1804.52  425.29   1
   4  -7  -2 1692.91  417.59   1
   4   7  -2 1678.94  416.94   1
   4   7  -2 1797.51  417.26   1
  -4  -7   2 1700.52  417.26   1
  -4   7   2 1624.67  412.72   1
  -4   7   2 1813.18  648.56   1
   4  -7  -2 1661.95  648.27   1
   4   7  -2 1785.58  412.48   1
  -4   7   3   -4.07    7.23   1
   4   7  -3    0.93    4.98   1
   4   7  -3    0.46    4.97   1
  -4  -7   3    0.30    4.22   1
  -4   7   3    0.04    9.26   1
   4  -7  -3    2.66    9.52   1
   4  -7  -3    0.91    6.54   1
   4  -7  -3    0.16    5.61   1
   4   7  -3    0.65    7.34   1
  -4  -7   3    4.47    8.51   1
  -4   7   4  179.45   58.91   1
   4  -7  -4  230.89   60.22   1
   4   7  -4  186.50   58.06   1
   4   7  -4  250.16   60.43   1
  -4   7   4  210.97   79.96   1
   4  -7  -4  301.78   54.50   1
   4  -7  -4  254.23   79.86   1
   4   7  -4  169.66   79.97   1
  -4  -7   4  197.30   80.21   1
  -4  -7   4  217.99   80.12   1
  -4   7   5 1518.02  389.56   1
  -4   7   5  929.48  381.69   1
   4  -7  -5 1520.15  382.33   1
   4   7  -5 1181.69  388.05   1
   4   7  -5 1679.50  381.72   1
  -4  -7   5 1959.87  380.43   1
  -4   7   5 1551.16  592.51   1
   4  -7  -5 1702.29  377.33   1
   4  -7  -5 1983.72  592.36   1
   4   7  -5 1725.12  592.55   1
  -4  -7   5 1485.65  592.29   1
  -4   7   6  102.91   36.35   1
  -4   7   6  143.57   36.21   1
   4   7  -6   75.46   34.11   1
   4   7  -6  129.08   38.48   1
   4   7  -6   84.38   35.87   1
  -4   7   6  123.85   45.83   1
   4  -7  -6  144.42   32.04   1
   4  -7  -6  135.32   44.35   1
   4  -7  -6  124.42   44.44   1
  -4  -7   6  129.13   44.66   1
  -4   7   7  501.53  189.33   1
   4  -7  -7  681.01  189.32   1
   4   7  -7  783.99  189.42   1
  -4  -7   7  922.41  187.81   1
  -4   7   7  789.62  283.64   1
   4  -7  -7  660.01  182.26   1
   4  -7  -7  874.92  283.64   1
   4  -7  -8  921.86  194.81   1
  -4   7   8  752.89  288.22   1
  -4   7   8  432.18  287.64   1
   4  -7  -8  934.25  288.21   1
   4  -7  -8  520.58  287.78   1
   4   7  -8 1058.71  288.61   1
  -4  -7   8  893.45  288.46   1
  -4   7   9    4.26   14.42   1
   4  -7  -9    3.29   11.05   1
   4  -7  -9    4.56   12.12   1
   4   7  -9    5.02   12.55   1
  -4  -7   9    8.18    9.83   1
   4   7 -10   24.41   16.29   1
  -4  -7  10   27.48   17.02   1
  -4   7  10   21.19   18.71   1
   4  -7 -10   38.91   16.77   1
   4  -7 -10   21.74   19.64   1
  -4   7  11    1.24   22.90   1
   4  -7 -11   84.45   24.47   1
   4  -7 -11   29.92   28.22   1
   4   7 -11   90.48   25.21   1
  -4  -7  11   75.89   26.16   1
  -4   7  12    2.47   15.14   1
   4  -7 -12    3.51   15.46   1
   4   7 -12   -0.29   12.41   1
  -4  -7  12   -3.40   11.26   1
   4  -7 -12    0.78   17.37   1
   4   7 -13  247.42   67.56   1
  -4  -7  13  198.81   63.86   1
   4  -7 -13  216.92   62.10   1
  -4   8   1  115.75   38.46   1
  -4   8   1  109.43   38.69   1
   4  -8  -1  128.22   40.52   1
  -4   8   1  141.10   48.78   1
   4  -8  -1  161.12   34.58   1
   4  -8  -1  149.70   48.32   1
   4   8  -1  138.41   35.91   1
   4   8  -1  118.28   48.24   1
   4   8  -1  138.25   48.71   1
  -4  -8   1  114.93   48.21   1
  -4   8   2   20.89   14.23   1
  -4   8   2   28.11   14.75   1
  -4   8   2   24.11   12.37   1
   4  -8  -2   27.81   13.90   1
   4   8  -2   25.47   14.08   1
   4   8  -2   31.04   14.23   1
  -4  -8   2   28.04   16.08   1
   4  -8  -2   20.55   11.43   1
   4  -8  -2   28.22   10.86   1
   4   8  -2   28.76   10.95   1
  -4  -8   2   29.71   11.00   1
  -4   8   3    5.50    8.92   1
  -4   8   3    3.64    7.11   1
   4  -8  -3    2.81    8.81   1
   4   8  -3    5.48    8.13   1
  -4  -8   3    5.69    6.14   1
   4  -8  -3    2.46    8.68   1
   4  -8  -3    8.61    7.75   1
   4   8  -3    4.42    8.64   1
   4   8  -3    9.44    9.29   1
  -4  -8   3    5.58    9.92   1
  -4   8   4  493.95  153.67   1
   4  -8  -4  680.12  154.15   1
   4   8  -4  550.07  152.80   1
  -4   8   4  677.13  226.42   1
   4  -8  -4  648.95  226.45   1
   4  -8  -4  590.33  226.30   1
   4   8  -4  654.73  226.70   1
   4   8  -4  511.45  226.56   1
  -4  -8   4  638.62  226.78   1
  -4  -8   4  616.52  227.05   1
  -4   8   5  520.06  156.45   1
  -4  -8   5  658.23  153.22   1
  -4   8   5  668.94  230.35   1
  -4   8   5  534.00  230.16   1
   4  -8  -5  863.62  149.36   1
   4  -8  -5  625.75  230.12   1
   4  -8  -5  687.40  230.07   1
   4   8  -5  368.22  147.86   1
   4   8  -5  644.37  230.37   1
   4   8  -5  653.48  230.56   1
  -4  -8   5  539.41  230.22   1
  -4   8   6 4455.74 1624.01   1
  -4   8   6 3342.51 1623.68   1
   4  -8  -6 6181.41 1029.65   1
   4  -8  -6 4992.90 1623.79   1
   4  -8  -6 4421.39 1623.80   1
   4   8  -6 4426.73 1623.97   1
   4   8  -6 3563.42 1623.96   1
  -4  -8   6 4913.13 1624.32   1
  -4  -8   6 3231.67 1623.71   1
   4  -8  -7  747.75  206.26   1
   4  -8  -7  686.19  204.08   1
   4   8  -7  900.91  206.33   1
  -4  -8   7  848.87  203.33   1
  -4   8   7  919.24  307.28   1
  -4   8   7  730.66  307.14   1
   4  -8  -7  892.44  306.90   1
   4   8  -8 1193.99  233.61   1
  -4  -8   8  756.85  229.32   1
  -4   8   8 1133.95  350.40   1
   4  -8  -8  846.62  224.40   1
   4  -8  -8  807.63  349.70   1
  -4   8   9  635.92  161.30   1
   4  -8  -9  625.50  161.83   1
   4   8  -9  819.37  160.82   1
  -4  -8   9  468.55  158.40   1
   4  -8  -9  661.35  152.96   1
   4  -8 -10   23.19   14.43   1
   4   8 -10   24.17   15.74   1
  -4  -8  10   30.93   17.76   1
  -4   8  10    3.17   19.18   1
   4  -8 -10   16.47   21.69   1
  -4   8  11    1.25   16.00   1
   4  -8 -11   12.29   13.69   1
   4  -8 -11    7.03   16.51   1
   4   8 -11   16.18   13.59   1
  -4  -8  11   13.16   14.33   1
   4  -8 -12  119.64   40.78   1
   4   8 -12  109.46   43.39   1
  -4  -8  12  134.29   41.26   1
  -4   9   1   32.10   14.90   1
   4  -9  -1   28.52   14.25   1
  -4   9   1   35.07   13.66   1
  -4   9   1   27.38   11.62   1
   4  -9  -1   32.23   15.05   1
   4  -9  -1   27.20   12.95   1
   4   9  -1   23.13   12.05   1
   4   9  -1   26.98   12.77   1
   4   9  -1   32.71   13.85   1
  -4  -9   1   43.64   13.04   1
  -4  -9   1   21.37   13.32   1
   4  -9  -2  199.12   59.37   1
   4  -9  -2  133.94   61.31   1
  -4   9   2  209.11   55.33   1
  -4   9   2  232.60   80.83   1
   4  -9  -2  189.00   80.36   1
   4   9  -2  263.74   56.13   1
   4   9  -2  250.21   81.14   1
   4   9  -2  201.71   80.84   1
  -4  -9   2  237.40   81.09   1
  -4  -9   2  240.77   81.80   1
  -4   9   3  482.81  150.99   1
   4  -9  -3  585.63  149.69   1
   4   9  -3  567.40  149.18   1
   4   9  -3  529.45  149.33   1
  -4  -9   3  652.33  148.10   1
  -4  -9   3  579.09  150.11   1
  -4   9   3  658.91  221.27   1
   4  -9  -3  591.77  220.96   1
   4  -9  -3  679.38  221.18   1
   4   9  -3  550.79  143.27   1
  -4   9   4   49.91   29.14   1
   4  -9  -4   99.10   29.57   1
   4   9  -4   89.82   31.02   1
   4   9  -4   61.52   29.79   1
  -4  -9   4  110.81   29.16   1
  -4  -9   4   99.60   34.15   1
  -4   9   4   89.58   33.39   1
  -4   9   4   81.56   33.68   1
   4  -9  -4   91.04   33.65   1
   4  -9  -4  120.05   33.45   1
   4   9  -4   95.77   28.61   1
   4  -9  -5    0.61    8.24   1
  -4  -9   5    1.40    5.18   1
  -4   9   5   -0.36    7.94   1
  -4   9   5   -3.64   10.35   1
   4  -9  -5    8.90    8.35   1
   4  -9  -5   -0.57    8.25   1
   4   9  -5    3.40    9.64   1
   4   9  -5   -4.58   10.18   1
  -4  -9   5    5.50   11.53   1
   4  -9  -6  726.46  160.79   1
   4   9  -6  852.03  161.44   1
  -4  -9   6  802.02  159.21   1
  -4   9   6  545.33  236.02   1
  -4   9   6  309.83  235.91   1
   4  -9  -6  819.64  236.01   1
   4  -9  -6  566.51  236.01   1
   4  -9  -7  107.49   30.05   1
   4   9  -7  147.34   35.58   1
  -4  -9   7  145.30   31.63   1
  -4   9   7  105.88   36.05   1
  -4   9   7    8.53   33.85   1
   4  -9  -7   90.78   34.84   1
   4  -9  -7   66.26   34.22   1
  -4   9   8   49.17   46.64   1
   4  -9  -8  127.69   47.92   1
   4   9  -8  188.19   47.97   1
  -4  -9   8  216.17   45.70   1
   4  -9  -8  149.93   40.50   1
   4  -9  -9    8.31   11.25   1
   4   9  -9   -3.60   11.99   1
  -4  -9   9    5.28   13.71   1
  -4   9   9    7.24   18.46   1
   4  -9  -9   15.93   19.42   1
  -4   9  10    3.71   24.31   1
   4  -9 -10   51.58   17.28   1
   4  -9 -10   20.04   22.69   1
   4   9 -10   30.21   20.13   1
  -4  -9  10   78.53   24.10   1
   4   9 -11    8.60   13.68   1
  -4  -9  11    2.03   12.29   1
   4  -9 -11   -2.02   14.58   1
   4  -9 -12   55.03   24.64   1
   4   9 -12   47.88   28.15   1
  -4  -9  12   33.35   24.42   1
   4 -10  -1   77.37   27.02   1
   4 -10  -1   93.40   30.00   1
   4  10  -1   97.76   30.14   1
   4  10  -1   95.14   29.88   1
  -4 -10   1    3.02   28.78   1
  -4  10   1   86.84   32.04   1
  -4  10   1  107.77   31.84   1
   4 -10  -1   99.37   32.12   1
   4  10  -1   63.35   24.28   1
  -4 -10   1  110.86   32.42   1
   4 -10  -2  719.67  164.01   1
   4  10  -2  724.29  164.70   1
   4  10  -2  719.47  162.65   1
   4  10  -2  673.18  163.41   1
  -4 -10   2  252.71  163.14   1
  -4  10   2  396.24  241.46   1
   4 -10  -2  714.08  241.50   1
   4 -10  -2  734.86  241.44   1
  -4 -10   2  883.34  242.29   1
   4 -10  -3  812.37  181.19   1
   4  10  -3  769.76  180.29   1
  -4 -10   3  857.55  177.94   1
  -4 -10   3  662.87  180.43   1
  -4  10   3  687.40  268.79   1
  -4  10   3  469.94  268.40   1
   4 -10  -3  739.23  268.64   1
   4 -10  -3  707.77  268.38   1
   4  10  -3  635.78  173.26   1
   4  10  -3  875.44  269.19   1
   4 -10  -4   26.38   12.04   1
   4  10  -4   50.30   14.94   1
   4  10  -4   15.98   14.00   1
  -4 -10   4   36.81   14.37   1
  -4 -10   4   32.06   20.01   1
  -4  10   4    8.18    9.40   1
  -4  10   4    4.21    8.19   1
   4 -10  -4   22.90    9.10   1
   4 -10  -4   15.79    7.88   1
   4  10  -5  370.82   59.02   1
  -4 -10   5  373.05   57.37   1
  -4  10   5   64.12   71.64   1
  -4  10   5   14.84   71.52   1
   4 -10  -5  332.18   50.47   1
   4 -10  -5  157.09   71.31   1
   4 -10  -5  188.07   71.63   1
   4 -10  -6  207.70   41.33   1
   4  10  -6  271.19   46.57   1
  -4 -10   6  252.57   42.93   1
  -4  10   6   58.23   49.11   1
  -4  10   6    2.45   48.95   1
   4 -10  -6  112.51   49.20   1
   4 -10  -6  120.24   49.05   1
  -4  10   7    2.79   10.17   1
  -4  10   7   -0.58   10.35   1
   4 -10  -7    4.15   11.65   1
   4 -10  -7    0.91   10.46   1
   4 -10  -7   -4.43    8.01   1
   4  10  -7    4.58   15.12   1
  -4 -10   7    3.57   14.49   1
   4 -10  -8  355.55   75.49   1
   4  10  -8  465.26   78.24   1
  -4 -10   8  538.08   78.25   1
  -4  10   8   36.26  102.55   1
   4 -10  -8  132.17  102.37   1
   4 -10  -9  199.93   38.37   1
  -4  10   9    9.23   47.08   1
   4 -10  -9   20.26   44.97   1
   4  10  -9  163.88   46.92   1
  -4 -10   9  243.10   50.34   1
   4 -10 -10    3.69   10.39   1
   4  10 -10    1.43   12.85   1
  -4 -10  10    1.87   15.88   1
   4 -10 -11    0.48   10.72   1
   4  10 -11    5.48   20.59   1
  -4 -10  11   -1.44   22.45   1
   4 -11  -1  174.13   35.30   1
   4  11  -1  121.43   36.33   1
  -4 -11   1    8.79   35.57   1
  -4  11   1   76.31   41.79   1
  -4  11   1  146.69   41.74   1
   4 -11  -1   50.05   40.96   1
   4 -11  -1  100.36   41.25   1
   4  11  -1  167.95   42.42   1
  -4 -11   1  157.00   42.52   1
   4 -11  -2 3344.35  651.42   1
   4 -11  -2 1768.73  997.50   1
   4 -11  -2 2179.32  997.61   1
   4  11  -2 3844.22  998.64   1
   4  11  -2 2620.23  998.37   1
  -4 -11   2 3320.05  998.74   1
  -4 -11   2 1746.90  998.02   1
   4 -11  -3  186.61   47.43   1
   4  11  -3  171.52   49.49   1
   4  11  -3  108.02   60.50   1
  -4 -11   3  236.70   61.95   1
  -4 -11   3   97.67   62.58   1
   4 -11  -4    0.24    9.68   1
   4  11  -4    7.10   14.87   1
  -4 -11   4    5.90   18.15   1
   4 -11  -5  317.98   92.12   1
   4  11  -5  383.88   97.10   1
  -4 -11   5  360.46   93.21   1
   4 -11  -6  665.68  196.51   1
   4  11  -6  887.31  196.72   1
  -4 -11   6  785.73  293.55   1
   4 -11  -7  215.41   67.79   1
   4  11  -7  220.80   93.18   1
  -4 -11   7  294.00   94.39   1
   4 -11  -8   84.86   31.44   1
   4  11  -8   92.32   38.36   1
  -4 -11   8  102.79   41.64   1
   4 -11  -9    4.70   10.16   1
   4  11  -9   -0.82   12.80   1
  -4 -11   9   -5.17   16.02   1
   4  11 -10   -1.08   12.84   1
   4 -11 -10   -2.21   13.55   1
   4 -11 -11   65.07   27.73   1
   4 -12  -1   12.26   11.00   1
  -4  12   1   -1.41    6.70   1
   4 -12  -1   -0.42    6.65   1
   4 -12  -1   -0.05    5.80   1
   4  12  -1    4.13   12.63   1
   4  12  -1    7.17    9.38   1
  -4 -12   1    7.55   15.32   1
  -4 -12   1    1.49   13.03   1
  -4 -12   2  617.65  159.87   1
   4 -12  -2  656.08  152.67   1
   4  12  -2  625.21  236.10   1
   4  12  -3 3092.14  661.29   1
   4 -12  -3 2197.42  653.93   1
  -4 -12   3 2956.75 1031.00   1
   4 -12  -4  398.97  105.33   1
   4  12  -4  408.05  150.20   1
  -4 -12   4  397.39  150.52   1
   4 -12  -5   -0.04   11.59   1
   4  12  -5   10.39   13.69   1
  -4 -12   5    7.07   19.41   1
   4 -12  -6   61.76   27.31   1
   4  12  -6   78.31   32.83   1
  -4 -12   6  109.13   34.33   1
   4 -12  -7  499.52  106.20   1
   4  12  -7   -1.79  151.09   1
  -4 -12   7  726.51  155.31   1
   4 -12  -8  840.07  152.51   1
   4  12  -8    0.28  233.69   1
  -4 -12   8 1004.91  237.07   1
   4 -12  -9   16.34   13.79   1
   4  12  -9    2.16   21.70   1
  -4 -12   9   25.60   24.64   1
   4 -12 -10  412.92  102.11   1
   4 -13  -1  777.11  121.20   1
   4  13  -1  600.49  173.04   1
  -4 -13   1  107.20  172.83   1
   4 -13  -2  126.82   31.27   1
   4  13  -2  112.33   36.03   1
  -4 -13   2   40.66   37.84   1
   4 -13  -3  619.98  162.93   1
   4  13  -3  743.87  166.18   1
  -4 -13   3  587.97  241.34   1
   4 -13  -4  815.54  164.35   1
   4  13  -4  579.19  253.95   1
  -4 -13   4  643.20  254.67   1
   4  13  -5  288.38   81.61   1
  -4 -13   5  243.86   82.44   1
   4 -13  -5  321.21   72.01   1
   4 -13  -6    0.77   11.92   1
   4  13  -6   -3.93   13.62   1
  -4 -13   6   -0.27   16.95   1
   4 -13  -7   23.48   14.76   1
   4  13  -7   -1.26   22.10   1
  -4 -13   7   25.53   26.02   1
  -4 -13   8    6.05   18.39   1
   4 -13  -8    9.90   14.04   1
   4  13  -8    2.89   24.20   1
   4 -13  -9  143.59   40.19   1
   4 -14  -1    0.30   10.79   1
   4 -14  -2  332.22   40.07   1
   4  14  -2  142.62   46.00   1
  -4 -14   2   -0.13   44.54   1
   4 -14  -3   25.04   16.11   1
   4  14  -3   12.99   21.03   1
   4 -14  -4  616.89   91.86   1
   4  14  -4  430.21  128.70   1
  -4 -14   4  108.17  127.42   1
  -4 -14   5   86.83   40.43   1
   4 -14  -5  251.41   34.88   1
   4  14  -5   -3.21   46.69   1
   4  14  -6   -2.61   59.65   1
  -4 -14   6  120.35   58.86   1
   4 -14  -7   44.55   22.86   1
   4 -14  -8  820.73  209.22   1
   4 -15  -1  124.76   38.49   1
   4 -15  -2   13.07   13.82   1
   4 -15  -3  188.96   55.63   1
   4 -15  -4   33.16   19.57   1
   4 -15  -5  291.53   80.01   1
   4 -15  -6   37.03   19.76   1
   4 -15  -7  284.00   78.70   1
   4 -16  -1  188.46   49.76   1
   4 -16  -2   78.41   28.83   1
   4 -16  -3   64.75   26.93   1
   4 -16  -4   27.01   23.63   1
   4 -16  -5  263.08   76.52   1
   4 -17  -1  195.74   53.16   1
   4 -17  -2  185.75   55.16   1
  -3   0   1    1.00    3.36   1
  -3   0   1    0.01    2.39   1
   3   0  -1    0.88    2.24   1
   3   0  -1    0.19    3.03   1
   3   0  -1    1.48    2.83   1
   3   0  -2 2160.81  495.30   1
  -3   0   2 1918.22  759.04   1
  -3   0   2 1630.70  759.48   1
   3   0  -2 2355.64  759.22   1
   3   0  -2 2358.93  759.25   1
  -3   0   3   -0.73    2.99   1
   3   0  -3   -0.53    3.30   1
   3   0  -3    0.81    2.65   1
   3   0  -3    1.03    4.27   1
  -3   0   4  277.52   73.75   1
   3   0  -4  278.79   71.72   1
   3   0  -4  271.45   67.94   1
   3   0  -4  292.74  103.85   1
  -3   0   5    1.57    3.20   1
   3   0  -5    1.38    4.40   1
  -3   0   5   -0.04    6.39   1
   3   0  -5   -1.15    6.28   1
  -3   0   6  975.96  313.35   1
   3   0  -6 1049.34  318.57   1
  -3   0   6 1264.85  484.30   1
   3   0  -6 1727.01  484.37   1
  -3   0   7    0.06    5.74   1
   3   0  -7    3.26    5.78   1
   3   0  -7   -1.56    5.20   1
  -3   0   7    2.29    5.91   1
  -3   0   8  131.23   37.60   1
   3   0  -8  150.93   39.36   1
  -3   0   8  102.62   46.18   1
   3   0  -8  115.05   32.43   1
  -3   0   9    3.44    8.63   1
   3   0  -9    1.15    7.55   1
  -3   0   9    1.92    8.10   1
   3   0  -9   -0.43    9.46   1
   3   0 -10  242.37   88.76   1
  -3   0  10  417.41  126.36   1
   3   0 -10  297.80  125.87   1
  -3   0  11    1.53   11.07   1
   3   0 -11   -7.41    8.54   1
   3   0 -11   -1.77   10.61   1
  -3   0  12   37.24   18.50   1
   3   0 -12   24.28   16.85   1
   3   0 -12   37.14   19.70   1
  -3   0  13   -4.86    9.66   1
   3   0 -13    1.70   11.99   1
   3   0 -13   -2.59   13.01   1
   3   0 -14  222.77   57.74   1
  -3   0  14  145.58   69.11   1
   3   0 -14  219.35   49.35   1
  -3   1   1   45.18   19.46   1
   3  -1  -1  161.68   18.37   1
   3  -1  -1   50.08   20.09   1
   3   1  -1   45.25   20.32   1
  -3  -1   1   57.98   20.70   1
  -3   1   1   43.38   14.67   1
  -3   1   1   55.89   19.83   1
   3  -1  -1   50.43   19.71   1
   3   1  -1   56.99   14.56   1
   3   1  -1   40.55   20.02   1
  -3  -1   1   40.84   20.04   1
  -3   1   2  530.64  135.69   1
   3  -1  -2  612.55  137.29   1
   3   1  -2  710.99  138.06   1
   3   1  -2  428.24  136.91   1
  -3  -1   2  487.88  138.03   1
  -3  -1   2  357.83  135.34   1
  -3   1   2  526.00  205.68   1
   3  -1  -2  627.43  132.22   1
   3  -1  -2  869.85  205.91   1
  -3   1   3   97.42   31.82   1
   3  -1  -3  108.63   30.49   1
   3  -1  -3   93.14   30.90   1
   3   1  -3  143.64   32.69   1
   3  -1  -3  105.54   38.32   1
   3   1  -3   94.53   38.44   1
  -3  -1   3  107.35   38.37   1
   3  -1  -4 1013.12  297.39   1
   3   1  -4  995.13  291.76   1
   3   1  -4  934.47  289.79   1
  -3  -1   4 1279.75  292.28   1
  -3   1   4 1576.11  451.77   1
   3  -1  -4 1028.16  451.54   1
   3  -1  -4 1573.87  452.01   1
  -3   1   5  974.99  328.16   1
   3  -1  -5 1196.46  330.41   1
  -3  -1   5 1403.14  328.38   1
  -3  -1   5 1551.58  331.16   1
  -3   1   5 1814.41  512.55   1
   3  -1  -5 1435.75  326.30   1
   3  -1  -5 1188.25  512.70   1
   3   1  -5 1775.91  512.63   1
   3  -1  -6 1793.17  523.38   1
   3   1  -6 1476.24  511.22   1
  -3  -1   6 3232.63  510.54   1
  -3  -1   6 1883.07  512.38   1
  -3   1   6 1935.29  801.44   1
  -3   1   6 2374.00  801.26   1
   3  -1  -6 1972.02  801.30   1
  -3   1   7 6029.12 1268.10   1
   3  -1  -7 5294.39 1300.35   1
  -3  -1   7 3830.92 1267.89   1
  -3   1   7 5315.09 2006.43   1
   3  -1  -7 5886.73 2006.15   1
   3   1  -7 4782.45 2006.00   1
  -3  -1   7 5935.18 2006.51   1
  -3   1   8   66.28   27.17   1
   3  -1  -8   80.85   25.56   1
  -3  -1   8   88.76   27.61   1
  -3   1   8   90.10   28.79   1
   3  -1  -8  101.95   29.23   1
   3   1  -8   57.88   28.68   1
  -3  -1   8   57.88   28.53   1
  -3   1   9  123.07   48.06   1
   3  -1  -9  167.85   48.85   1
   3  -1  -9  151.60   50.80   1
  -3   1   9  111.47   64.08   1
   3   1  -9  137.31   43.45   1
   3   1  -9  232.43   64.26   1
  -3  -1   9  236.34   64.30   1
  -3  -1   9  184.86   64.51   1
  -3   1  10  143.23   34.61   1
   3  -1 -10   99.44   32.79   1
   3  -1 -10  104.91   34.34   1
   3   1 -10   79.44   28.14   1
   3   1 -10  109.17   40.04   1
  -3  -1  10   84.53   39.94   1
  -3   1  11  147.30   40.21   1
   3  -1 -11  119.77   39.73   1
   3   1 -11  107.17   37.35   1
   3   1 -11   99.30   39.73   1
  -3  -1  11  140.71   40.61   1
   3  -1 -11  104.57   32.79   1
   3  -1 -12  118.90   36.65   1
   3   1 -12  114.33   36.46   1
  -3   1  12  108.40   44.54   1
   3  -1 -12  106.56   45.07   1
   3   1 -12  113.65   44.87   1
  -3  -1  12  127.13   44.62   1
  -3   1  13  730.64  223.94   1
   3  -1 -13  751.78  227.36   1
   3   1 -13  741.72  228.39   1
   3  -1 -13  609.06  217.94   1
   3   1 -13 1026.49  340.02   1
  -3  -1  13 1291.83  340.34   1
  -3   1  14   -1.31   10.91   1
   3  -1 -14    6.65   13.01   1
   3  -1 -14    6.56   13.55   1
   3   1 -14   -0.58   14.84   1
   3   1 -14    0.31   14.02   1
  -3  -1  14   14.74   14.33   1
   3   2  -1   67.42   22.69   1
   3   2  -1   73.16   23.31   1
  -3  -2   1   51.47   23.11   1
  -3  -2   1   63.03   22.10   1
  -3   2   1   57.37   17.44   1
  -3   2   1   68.74   24.21   1
  -3   2   1   87.63   24.35   1
   3  -2  -1   65.98   17.45   1
   3  -2  -1   61.89   24.14   1
   3  -2  -1   76.97   24.15   1
  -3   2   2  361.15   98.50   1
  -3   2   2  398.07   99.44   1
   3  -2  -2  360.90   98.37   1
   3  -2  -2  415.61   99.49   1
   3   2  -2  446.62   99.07   1
   3   2  -2  357.17   97.52   1
  -3  -2   2  353.95   98.68   1
  -3   2   2  416.69  143.88   1
   3  -2  -2  368.17  143.62   1
  -3   2   3 1052.73  267.28   1
  -3   2   3 1086.57  263.59   1
   3  -2  -3  949.59  262.31   1
   3   2  -3  893.19  263.45   1
   3   2  -3 1064.17  262.01   1
  -3  -2   3 1154.94  263.05   1
   3  -2  -3 1078.14  258.63   1
   3  -2  -3 1431.70  405.58   1
  -3   2   4 7738.37 1565.66   1
   3  -2  -4 6728.26 1606.73   1
   3  -2  -4 6750.63 1565.28   1
   3  -2  -4 6811.14 1564.66   1
   3   2  -4 6445.73 1564.84   1
   3   2  -4 4991.50 1562.90   1
  -3  -2   4 7655.79 1563.64   1
   3  -2  -5  539.72  157.37   1
   3   2  -5  639.94  156.16   1
  -3  -2   5  600.25  154.05   1
  -3  -2   5  733.18  156.55   1
  -3   2   5  623.49  234.42   1
  -3   2   5  779.48  234.21   1
   3  -2  -5  600.79  234.09   1
   3  -2  -5  553.66  234.35   1
  -3   2   6  175.80   45.26   1
  -3   2   6  185.47   47.36   1
   3  -2  -6  165.33   45.48   1
   3  -2  -6  159.95   46.19   1
   3   2  -6  150.13   46.42   1
  -3  -2   6  142.73   45.12   1
  -3  -2   6  171.60   47.20   1
  -3   2   7  283.74   76.25   1
   3  -2  -7  271.27   77.57   1
   3  -2  -7  305.77   78.67   1
  -3  -2   7  230.47   78.72   1
  -3   2   7  287.01  109.30   1
   3   2  -7  349.82  109.49   1
  -3  -2   7  312.28  109.59   1
  -3   2   8 1154.49  467.70   1
   3   2  -8 2126.09  469.21   1
  -3  -2   8 2329.75  466.97   1
  -3  -2   8 1850.47  468.32   1
  -3   2   8 1940.28  728.94   1
   3  -2  -8 2523.32  463.78   1
   3  -2  -8 1773.55  728.61   1
  -3   2   9  128.09   35.60   1
   3  -2  -9  117.64   37.57   1
   3   2  -9  131.74   37.97   1
  -3  -2   9  123.40   35.45   1
  -3  -2   9   87.56   38.06   1
  -3   2   9  114.28   44.85   1
   3  -2  -9  119.18   31.79   1
  -3   2  10 2568.38  592.49   1
   3  -2 -10 2307.45  592.89   1
   3  -2 -10 2198.68  588.34   1
   3   2 -10 2009.31  926.32   1
  -3  -2  10 3090.97  926.90   1
  -3   2  11  186.66   54.46   1
   3  -2 -11  146.73   52.13   1
   3  -2 -11  159.76   54.35   1
   3   2 -11  193.42   54.80   1
  -3  -2  11  254.02   55.51   1
   3   2 -11  142.27   46.52   1
   3  -2 -12  174.38   51.18   1
  -3   2  12  157.29   65.89   1
   3  -2 -12  179.06   66.52   1
   3   2 -12  168.60   45.42   1
   3   2 -12  187.69   66.22   1
  -3  -2  12  179.19   65.91   1
  -3   2  13   49.99   24.68   1
   3  -2 -13   51.24   25.93   1
   3  -2 -13   68.01   28.06   1
   3   2 -13   70.75   22.24   1
   3   2 -13   94.44   30.23   1
  -3  -2  13   52.50   27.35   1
   3  -2 -14   43.82   21.70   1
   3  -2 -14   29.09   20.16   1
  -3  -2  14   45.95   19.68   1
  -3   2  14    0.10   22.06   1
   3   2 -14   33.19   22.21   1
  -3   3   1  825.50  219.98   1
  -3   3   1  856.96  216.41   1
   3  -3  -1  842.61  219.65   1
   3  -3  -1  752.13  216.57   1
   3   3  -1  977.87  216.22   1
  -3  -3   1  672.46  214.40   1
  -3   3   1 1013.46  331.16   1
   3  -3  -1 1319.14  331.23   1
   3   3  -1  932.36  211.24   1
   3   3  -1  852.33  331.17   1
  -3  -3   1  908.96  331.24   1
  -3   3   2   90.13   26.62   1
  -3   3   2  106.65   29.35   1
  -3   3   2  106.85   27.41   1
   3  -3  -2   69.69   26.42   1
   3  -3  -2   85.19   28.10   1
   3  -3  -2  108.19   29.04   1
   3   3  -2   92.55   26.29   1
   3   3  -2   73.23   27.17   1
  -3  -3   2   85.51   28.23   1
   3   3  -2   84.82   32.54   1
  -3   3   3  344.01   87.00   1
   3   3  -3  349.92   87.63   1
  -3   3   3  352.61  125.24   1
   3  -3  -3  245.11   81.41   1
   3  -3  -3  349.25  125.21   1
   3  -3  -3  381.10  125.32   1
   3   3  -3  377.91  125.63   1
  -3  -3   3  274.52  125.26   1
   3  -3  -4 1051.10  251.56   1
  -3   3   4  961.59  379.29   1
   3  -3  -4 1326.28  379.47   1
   3  -3  -4 1049.16  379.52   1
   3   3  -4  846.81  379.40   1
   3   3  -4  912.63  379.72   1
  -3  -3   4 1070.73  379.76   1
  -3  -3   4  972.21  379.35   1
  -3   3   5 4696.60 1129.49   1
   3  -3  -5 4772.81 1131.86   1
   3   3  -5 4750.88 1131.73   1
  -3  -3   5 5764.78 1130.09   1
  -3  -3   5 4381.01 1132.14   1
  -3   3   5 4603.82 1790.57   1
   3  -3  -5 4368.26 1133.82   1
   3  -3  -5 4513.55 1790.80   1
  -3   3   6    1.86    4.48   1
   3  -3  -6    0.63    5.04   1
  -3  -3   6    2.68    4.72   1
  -3  -3   6    3.92    5.74   1
  -3   3   6    0.15    5.84   1
   3  -3  -6    2.30    8.68   1
   3  -3  -6    2.94    4.26   1
   3   3  -6    2.11    6.60   1
  -3   3   7   56.31   24.76   1
  -3   3   7   58.39   25.20   1
   3  -3  -7   93.32   20.24   1
   3  -3  -7   50.65   24.78   1
   3   3  -7   80.80   25.38   1
  -3  -3   7   74.53   25.11   1
   3  -3  -8  110.96   37.44   1
   3   3  -8  133.31   40.33   1
  -3  -3   8  108.77   38.13   1
  -3  -3   8  120.70   39.67   1
  -3   3   8  158.52   47.11   1
  -3   3   8  121.99   47.18   1
   3  -3  -8  115.45   46.74   1
  -3   3   9  362.83  125.44   1
  -3   3   9  295.79  125.40   1
   3  -3  -9  389.41   83.00   1
   3  -3  -9  293.37  125.11   1
   3   3  -9  241.62  124.95   1
  -3  -3   9  406.64  125.62   1
   3   3 -10 1002.44  256.65   1
  -3  -3  10  848.86  256.27   1
  -3   3  10 1092.71  391.19   1
   3  -3 -10 1076.19  250.67   1
   3  -3 -10 1237.90  391.36   1
   3  -3 -11  479.37  128.03   1
  -3   3  11  504.71  183.87   1
   3  -3 -11  392.44  183.58   1
   3   3 -11  447.91  183.46   1
  -3  -3  11  631.78  184.21   1
  -3   3  12   64.15   25.27   1
   3  -3 -12   70.73   29.00   1
   3   3 -12   47.73   23.47   1
  -3  -3  12   76.68   25.88   1
   3  -3 -12   36.69   21.81   1
   3   3 -12   66.41   27.92   1
   3   3 -13   10.63   14.53   1
  -3  -3  13    5.39   11.35   1
  -3   3  13   -5.37   14.35   1
   3  -3 -13    2.37   16.39   1
   3  -3 -13    9.73   18.75   1
   3   3 -13   11.94   13.11   1
  -3   3  14   -3.32  132.73   1
   3  -3 -14  549.96  137.04   1
   3   3 -14  762.83  137.97   1
   3   3 -14  774.11  137.88   1
  -3  -3  14  810.60  133.95   1
   3  -3 -14  178.25  126.82   1
  -3   4   1  520.71  135.51   1
  -3   4   1  501.40  134.61   1
   3  -4  -1  554.33  136.11   1
   3  -4  -1  568.96  134.84   1
   3   4  -1  546.17  135.12   1
   3   4  -1  545.01  135.28   1
  -3   4   1  532.24  200.52   1
   3  -4  -1  565.59  200.69   1
   3   4  -1  522.95  200.58   1
  -3   4   2  355.44  109.13   1
   3  -4  -2  437.65  109.12   1
   3  -4  -2  499.65  109.53   1
   3   4  -2  470.91  108.67   1
   3   4  -2  489.24  110.00   1
   3   4  -2  400.89  107.97   1
  -3  -4   2  367.45  109.21   1
  -3   4   2  426.13  103.63   1
  -3   4   2  438.61  160.15   1
   3  -4  -2  452.28  103.53   1
  -3   4   3   44.68   20.09   1
  -3   4   3   60.47   22.10   1
   3  -4  -3   43.03   19.95   1
   3  -4  -3   59.70   21.87   1
   3  -4  -3   73.36   22.17   1
   3   4  -3   66.48   21.54   1
   3   4  -3   76.47   16.45   1
   3   4  -3   62.74   22.41   1
  -3  -4   3   59.48   22.16   1
  -3   4   4 2139.83  469.99   1
  -3   4   4 1741.62  460.79   1
   3  -4  -4 1863.08  459.50   1
   3   4  -4 1924.34  468.90   1
   3   4  -4 2065.46  459.99   1
   3   4  -4 1722.78  457.74   1
  -3  -4   4 1759.99  457.75   1
  -3  -4   4 1896.39  460.33   1
   3  -4  -4 2397.26  456.79   1
   3  -4  -4 2067.83  718.76   1
  -3   4   5 4799.56 1072.99   1
   3  -4  -5 4472.65 1072.62   1
   3  -4  -5 4072.10 1071.81   1
   3   4  -5 4273.68 1072.12   1
  -3  -4   5 4880.69 1073.01   1
  -3   4   5 5354.92 1696.14   1
   3  -4  -5 3816.06 1073.77   1
   3   4  -5 4111.02 1073.56   1
  -3  -4   5 4419.37 1696.07   1
   3  -4  -6    1.64    8.10   1
   3  -4  -6    0.93    5.99   1
   3   4  -6   -0.50    6.78   1
  -3  -4   6    3.25    6.80   1
  -3   4   6    3.56    5.43   1
  -3   4   6    7.17    6.14   1
   3  -4  -6    7.24    5.22   1
   3   4  -6    3.50    7.15   1
  -3  -4   6    9.56    6.36   1
  -3   4   7  101.54   30.56   1
  -3   4   7  102.77   32.43   1
   3  -4  -7  103.47   31.95   1
   3  -4  -7  101.22   29.98   1
   3   4  -7   99.65   29.64   1
   3   4  -7   87.95   31.87   1
  -3  -4   7   93.80   30.45   1
   3  -4  -7   98.62   27.62   1
  -3  -4   7   93.40   36.46   1
   3  -4  -8  345.06   80.45   1
   3  -4  -8  263.98   78.14   1
   3   4  -8  206.57   77.65   1
   3   4  -8  387.76   82.22   1
  -3  -4   8  297.83   78.91   1
  -3   4   8  321.64  111.13   1
  -3   4   8  287.42  111.09   1
   3  -4  -8  415.92  111.22   1
  -3  -4   8  214.07  110.90   1
   3  -4  -9  126.48   35.92   1
   3  -4  -9  108.30   35.86   1
  -3  -4   9  118.31   34.31   1
  -3   4   9  113.45   41.32   1
  -3   4   9  115.58   42.45   1
   3   4  -9   89.23   42.47   1
   3   4 -10    3.27    8.24   1
  -3  -4  10   -0.70   10.23   1
  -3   4  10   -0.46   17.06   1
   3  -4 -10    0.97   11.64   1
   3  -4 -10   -1.05   14.72   1
   3   4 -11   79.04   24.47   1
  -3  -4  11   59.22   24.48   1
  -3   4  11   44.90   23.68   1
   3  -4 -11   44.54   20.17   1
   3  -4 -11   48.25   27.15   1
  -3   4  12  104.81   78.42   1
   3  -4 -12  383.07   82.07   1
   3  -4 -12  356.46   82.58   1
   3   4 -12  358.58   81.45   1
  -3  -4  12  357.24   79.96   1
   3   4 -13   17.72   15.27   1
  -3  -4  13   10.25   12.20   1
  -3   4  13   -5.51   18.25   1
   3  -4 -13   21.93   16.83   1
   3  -4 -13    9.11   19.25   1
   3   4 -13   10.46   13.30   1
   3   4 -14    3.70   23.18   1
   3   4 -14   -0.17   13.54   1
  -3  -4  14    1.46   14.08   1
   3  -4 -14   11.96   18.78   1
  -3   5   1 1434.29  314.70   1
   3  -5  -1 1268.71  314.29   1
   3   5  -1 1023.37  319.37   1
  -3   5   1 1039.15  309.33   1
  -3   5   1 1206.12  485.93   1
   3  -5  -1 1716.45  309.96   1
   3  -5  -1 1412.80  485.93   1
   3   5  -1 1201.34  485.90   1
   3   5  -1 1553.31  486.00   1
  -3  -5   1 1205.96  485.91   1
   3  -5  -2   24.97   21.34   1
   3  -5  -2   23.70   22.52   1
   3   5  -2  171.49   23.63   1
  -3   5   2   32.33   18.26   1
  -3   5   2   21.12   23.21   1
  -3   5   2   26.19   23.64   1
   3  -5  -2   30.66   23.30   1
   3   5  -2   28.46   17.38   1
   3   5  -2  154.24   24.54   1
  -3  -5   2   99.41   24.21   1
  -3   5   3   13.33   10.81   1
  -3   5   3   11.31   11.87   1
   3  -5  -3   17.98   10.42   1
   3  -5  -3   22.53   11.99   1
   3   5  -3   25.13   10.05   1
   3   5  -3   19.40   11.35   1
   3   5  -3   36.60   11.21   1
  -3  -5   3   26.86   10.67   1
  -3  -5   3   29.18   11.68   1
   3  -5  -3   19.97    8.38   1
  -3   5   4 2741.68  652.11   1
   3  -5  -4 2493.72  651.54   1
   3  -5  -4 3495.92  652.29   1
   3   5  -4 2339.56  666.34   1
  -3   5   4 3511.61  650.31   1
   3  -5  -4 2765.23  649.97   1
   3   5  -4 3278.82 1024.95   1
   3   5  -4 2303.23 1025.09   1
  -3  -5   4 2441.59 1025.09   1
  -3  -5   4 2693.10 1024.80   1
  -3   5   5 5495.66 1252.61   1
   3  -5  -5 5023.59 1284.27   1
   3  -5  -5 4754.54 1250.78   1
   3   5  -5 4792.98 1251.50   1
  -3  -5   5 5335.53 1250.12   1
  -3  -5   5 5455.68 1252.46   1
  -3   5   5 6782.68 1254.77   1
  -3   5   5 5441.26 1981.80   1
   3  -5  -5 5619.60 1981.55   1
   3   5  -5 4547.95 1254.02   1
  -3   5   6   25.39   16.22   1
   3  -5  -6   26.73   14.29   1
   3   5  -6   35.58   15.27   1
  -3  -5   6   32.69   13.33   1
  -3  -5   6   38.56   15.25   1
  -3   5   6   27.94   11.87   1
   3  -5  -6   24.29   12.72   1
   3  -5  -6   36.80   12.30   1
   3   5  -6   35.58   11.16   1
  -3   5   7  141.34   34.70   1
   3  -5  -7  119.75   36.52   1
   3   5  -7   82.44   31.88   1
   3   5  -7  102.85   35.80   1
  -3  -5   7  127.88   34.37   1
  -3  -5   7   99.34   35.48   1
  -3   5   7   93.18   41.74   1
   3  -5  -7  123.26   30.22   1
   3  -5  -7  109.05   41.01   1
   3  -5  -8   90.42   35.42   1
  -3  -5   8   91.69   37.75   1
  -3   5   8  107.01   43.57   1
  -3   5   8  104.51   44.70   1
   3  -5  -8  162.19   32.71   1
   3  -5  -8  108.81   43.42   1
   3   5  -8   73.20   29.98   1
   3   5  -8  190.62   44.64   1
  -3  -5   8  145.28   44.04   1
  -3   5   9   51.83   17.98   1
  -3   5   9   18.24   17.15   1
   3  -5  -9   25.19   14.19   1
   3  -5  -9   32.18   16.42   1
   3   5  -9   24.32   15.78   1
  -3  -5   9   28.66   14.28   1
   3  -5  -9   10.13   11.42   1
  -3   5  10 1439.68  336.39   1
   3  -5 -10 1181.66  336.78   1
   3   5 -10 1234.70  337.46   1
  -3  -5  10 1809.04  337.88   1
   3  -5 -10 1222.52  330.65   1
  -3   5  11  851.99  201.45   1
   3  -5 -11  787.09  205.21   1
   3  -5 -11  781.80  203.82   1
   3   5 -11  866.89  202.67   1
  -3  -5  11  746.45  202.00   1
   3  -5 -12  358.47   73.71   1
   3   5 -12  349.38   73.20   1
  -3  -5  12  456.16   71.69   1
  -3   5  12   -5.30   94.92   1
   3  -5 -12  294.22   97.02   1
  -3   5  13    2.72   19.14   1
   3  -5 -13   34.12   17.17   1
   3  -5 -13   14.41   20.26   1
   3   5 -13   28.47   18.01   1
  -3  -5  13   24.29   14.51   1
   3   5 -14  120.41   53.57   1
  -3  -5  14  171.37   51.16   1
   3   5 -14  222.88   53.48   1
  -3   6   1   11.67    8.12   1
  -3   6   1   10.14    8.52   1
   3  -6  -1   12.24    8.10   1
   3  -6  -1   12.38    8.22   1
   3   6  -1    7.39    7.12   1
   3   6  -1   15.16    8.82   1
  -3   6   1   10.73    5.30   1
   3  -6  -1   28.64    5.99   1
   3   6  -1    7.62    6.14   1
  -3  -6   1   12.76    6.07   1
  -3   6   2 1053.40  265.67   1
  -3   6   2 1034.59  261.42   1
   3  -6  -2 1117.11  265.79   1
   3  -6  -2 1143.52  260.72   1
   3  -6  -2 1010.51  260.68   1
   3   6  -2 1084.36  264.63   1
  -3   6   2  935.01  401.02   1
   3   6  -2 1220.75  401.03   1
   3   6  -2 1054.91  401.09   1
  -3  -6   2 1154.42  400.90   1
   3  -6  -3  294.36   95.83   1
  -3   6   3  282.20   89.94   1
  -3   6   3  354.52  137.80   1
   3  -6  -3  385.41  137.75   1
   3  -6  -3  401.97  137.79   1
   3   6  -3  401.53   89.88   1
   3   6  -3  324.28  138.07   1
   3   6  -3  417.75  138.29   1
  -3  -6   3  434.41  138.51   1
  -3  -6   3  334.31  138.02   1
  -3   6   4    2.96    6.48   1
   3   6  -4    1.51    4.85   1
   3   6  -4    1.24    4.93   1
   3   6  -4   -0.81    3.51   1
  -3  -6   4    2.45    4.29   1
  -3  -6   4   -0.34    4.32   1
  -3   6   4    1.34    3.85   1
  -3   6   4    2.84    8.62   1
   3  -6  -4    2.13    7.02   1
   3  -6  -4   -0.10    4.71   1
   3  -6  -4    2.19    4.41   1
  -3   6   5 1136.58  302.09   1
  -3   6   5 1449.62  295.36   1
   3  -6  -5 1036.28  296.42   1
   3   6  -5 1062.38  300.73   1
   3   6  -5 1279.31  297.69   1
  -3  -6   5 1230.17  294.82   1
  -3   6   5 1291.63  457.34   1
   3  -6  -5 1032.03  291.64   1
   3  -6  -5 1108.75  457.31   1
  -3  -6   5 1495.02  457.75   1
  -3   6   6 3638.31  824.47   1
   3   6  -6 3529.30  826.46   1
  -3  -6   6 3716.46  826.61   1
  -3   6   6 3590.15 1300.91   1
   3  -6  -6 3499.30  824.95   1
   3  -6  -6 3303.72 1300.91   1
   3  -6  -6 3405.99 1301.14   1
   3   6  -6 3216.65  824.37   1
  -3  -6   6 3452.83 1301.42   1
  -3   6   7   21.54   16.15   1
   3  -6  -7   25.30   14.07   1
   3  -6  -7   15.11   13.14   1
   3   6  -7   28.56   14.86   1
  -3  -6   7   27.48   13.35   1
  -3   6   7   26.09   12.40   1
   3  -6  -7   38.69   12.88   1
   3   6  -7   12.13   10.62   1
  -3  -6   7   32.95   14.03   1
   3  -6  -8  149.78   46.89   1
   3  -6  -8  139.28   47.82   1
  -3   6   8  227.50   60.88   1
  -3   6   8  166.55   61.54   1
   3  -6  -8  146.84   59.76   1
   3   6  -8  164.22   59.77   1
  -3  -6   8  130.50   59.70   1
  -3   6   9   97.10   38.59   1
   3  -6  -9   91.09   28.47   1
   3  -6  -9   76.15   38.29   1
   3   6  -9  150.00   39.02   1
  -3  -6   9   78.96   38.50   1
  -3   6  10  515.94  238.12   1
   3  -6 -10  516.36  154.14   1
   3  -6 -10  533.15  238.11   1
   3   6 -10  891.68  238.66   1
  -3  -6  10  741.88  238.62   1
  -3   6  11   70.67   32.76   1
   3  -6 -11  103.91   34.14   1
   3  -6 -11   94.84   36.06   1
   3   6 -11  116.87   38.86   1
  -3  -6  11  101.10   38.30   1
   3  -6 -12   17.42   17.10   1
   3   6 -12   30.56   16.62   1
  -3  -6  12   16.77   14.04   1
  -3   6  12    2.27   21.80   1
   3  -6 -12   14.94   20.16   1
   3  -6 -13   81.35   46.27   1
   3   6 -13  137.39   48.15   1
  -3  -6  13  171.01   45.78   1
   3  -7  -1   71.67   23.47   1
   3  -7  -1   68.43   24.65   1
   3   7  -1   62.03   22.72   1
   3   7  -1   77.19   25.03   1
  -3  -7   1   91.44   23.46   1
  -3   7   1   52.30   20.11   1
  -3   7   1   82.23   26.45   1
  -3   7   1   70.71   26.24   1
   3  -7  -1   78.51   26.17   1
   3   7  -1   75.63   26.55   1
  -3  -7   1   75.32   26.44   1
  -3   7   2    3.00    6.44   1
   3  -7  -2    0.44    6.35   1
   3  -7  -2    1.23    3.88   1
  -3   7   2    2.52    5.47   1
  -3   7   2   -0.30    3.09   1
   3  -7  -2    2.29    4.40   1
   3   7  -2    1.28    6.34   1
   3   7  -2    2.25    5.15   1
  -3  -7   2    3.25    4.69   1
  -3  -7   2    0.94    6.43   1
   3  -7  -3  245.40   57.81   1
   3   7  -3  208.54   56.55   1
   3   7  -3  224.24   58.32   1
  -3   7   3  199.88   52.65   1
  -3   7   3  206.18   77.57   1
   3  -7  -3  238.51   77.56   1
   3  -7  -3  172.63   77.57   1
   3   7  -3  213.40   78.09   1
  -3  -7   3  206.50   78.21   1
  -3  -7   3  214.11   78.00   1
   3  -7  -4  938.15  238.37   1
   3   7  -4  941.91  234.86   1
  -3  -7   4 1097.85  232.98   1
  -3   7   4  947.66  229.33   1
  -3   7   4  998.65  358.43   1
  -3   7   4  915.33  358.16   1
   3  -7  -4 1019.73  358.02   1
   3  -7  -4  934.96  358.06   1
   3   7  -4 1044.61  229.12   1
   3   7  -4  810.04  358.56   1
  -3  -7   4  936.89  358.38   1
  -3   7   5 2041.22  506.28   1
  -3   7   5 1950.23  496.91   1
   3  -7  -5 1719.74  505.88   1
   3   7  -5 1464.38  493.25   1
  -3  -7   5 1845.81  495.94   1
  -3   7   5 2101.99  773.77   1
   3  -7  -5 2533.82  773.41   1
   3  -7  -5 2149.71  773.42   1
   3   7  -5 1609.87  491.16   1
   3   7  -5 2137.77  773.74   1
  -3  -7   5 2816.47  774.25   1
   3  -7  -6  542.78  140.32   1
   3   7  -6  443.00  139.04   1
   3   7  -6  580.15  141.02   1
  -3  -7   6  618.89  139.18   1
  -3  -7   6  434.01  140.23   1
  -3   7   6  468.46  133.43   1
  -3   7   6  642.52  206.18   1
  -3   7   6  455.54  205.81   1
   3  -7  -6  751.69  206.00   1
   3  -7  -6  581.31  206.00   1
  -3   7   7  784.82  187.72   1
   3  -7  -7  776.51  187.62   1
   3   7  -7  506.81  185.39   1
  -3  -7   7  601.90  185.79   1
  -3   7   7  755.68  278.62   1
   3  -7  -7  801.35  278.41   1
   3  -7  -7  668.50  278.32   1
   3   7  -7  827.90  278.59   1
  -3  -7   7  930.75  278.99   1
  -3   7   8  349.38  128.37   1
   3  -7  -8  397.34  126.04   1
  -3   7   8  654.35  185.18   1
   3  -7  -8  455.36  120.16   1
   3  -7  -8  568.13  184.84   1
   3   7  -8  624.22  185.04   1
  -3  -7   8  415.07  184.75   1
  -3   7   9 1511.61  659.75   1
   3  -7  -9 1739.70  420.45   1
   3  -7  -9 1430.52  659.59   1
   3   7  -9 1526.90  659.63   1
  -3  -7   9 2609.86  660.51   1
   3  -7 -10  148.50   43.14   1
   3   7 -10  143.31   44.50   1
  -3  -7  10  175.59   45.05   1
  -3   7  10  102.39   52.88   1
   3  -7 -10  143.48   53.86   1
  -3   7  11   -0.79   26.48   1
   3   7 -11   92.13   27.60   1
  -3  -7  11   92.14   26.18   1
   3  -7 -11   94.85   24.46   1
   3  -7 -12   60.14   25.30   1
  -3   7  12   11.07   31.91   1
   3  -7 -12   49.29   31.59   1
   3   7 -12   91.65   27.80   1
  -3  -7  12   58.66   24.27   1
   3   7 -13    0.59   13.67   1
  -3  -7  13   -1.55   13.99   1
   3  -7 -13    2.73   18.58   1
  -3   8   1  605.66  161.73   1
   3  -8  -1  724.99  161.74   1
   3   8  -1  652.01  161.61   1
  -3   8   1  807.43  239.42   1
  -3   8   1  569.70  239.35   1
   3  -8  -1  610.20  239.08   1
   3  -8  -1  635.41  239.23   1
   3   8  -1  579.99  239.36   1
   3   8  -1  705.65  239.42   1
  -3  -8   1  654.43  153.87   1
  -3  -8   1  553.14  239.62   1
  -3  -8   1  709.97  239.40   1
  -3   8   2   10.52   10.01   1
   3   8  -2   14.80    8.17   1
   3   8  -2   23.60    9.86   1
  -3  -8   2    3.45    9.98   1
  -3   8   2    6.71    5.67   1
   3  -8  -2   18.61    9.17   1
   3  -8  -2    6.61    5.97   1
   3  -8  -2   19.35    5.26   1
   3   8  -2   18.81    7.70   1
  -3  -8   2   14.95    6.58   1
  -3   8   3  218.95   56.54   1
   3  -8  -3  197.29   55.88   1
   3   8  -3  218.21   55.85   1
  -3  -8   3  211.83   57.32   1
  -3   8   3  212.27   74.83   1
   3  -8  -3  229.01   74.84   1
   3  -8  -3  185.21   74.63   1
   3   8  -3  194.38   75.18   1
   3   8  -3  169.33   75.21   1
  -3  -8   3  213.81   75.43   1
   3  -8  -4  109.38   31.35   1
   3   8  -4   96.11   31.30   1
  -3  -8   4  111.89   32.88   1
  -3   8   4   92.09   27.39   1
  -3   8   4  120.81   36.46   1
  -3   8   4   53.71   35.88   1
   3  -8  -4  114.76   36.12   1
   3  -8  -4   93.49   36.02   1
   3   8  -4   90.55   26.46   1
   3   8  -4  114.80   36.99   1
  -3  -8   4   99.17   36.97   1
  -3   8   5  621.38  180.17   1
   3  -8  -5  716.18  180.16   1
   3   8  -5  590.69  178.94   1
   3   8  -5  811.46  179.04   1
   3   8  -5  560.03  176.17   1
  -3  -8   5  794.37  177.40   1
  -3  -8   5  689.64  178.98   1
  -3   8   5  800.69  267.06   1
  -3   8   5  491.52  266.97   1
   3  -8  -5  986.54  266.89   1
   3  -8  -5  878.98  267.04   1
   3  -8  -6  893.49  230.06   1
   3   8  -6 1133.06  229.82   1
  -3  -8   6  716.66  227.51   1
  -3   8   6  911.02  221.15   1
  -3   8   6 1004.25  344.56   1
  -3   8   6  993.12  344.29   1
   3  -8  -6  899.39  344.24   1
   3  -8  -6  883.18  344.22   1
   3   8  -6  519.16  220.04   1
  -3  -8   6 1182.04  345.14   1
   3  -8  -7  183.21   54.05   1
   3   8  -7  224.17   55.84   1
  -3   8   7  262.87   71.54   1
  -3   8   7  101.85   71.26   1
   3  -8  -7  211.33   71.33   1
   3  -8  -7  170.93   71.15   1
  -3  -8   7  194.61   71.70   1
   3   8  -8  246.84   69.14   1
  -3  -8   8  367.78   69.33   1
  -3   8   8  247.46   92.59   1
  -3   8   8  150.47   92.51   1
   3  -8  -8  226.28   62.10   1
   3  -8  -8  287.38   92.85   1
   3  -8  -8  194.30   92.42   1
  -3  -8   9  202.06   43.28   1
  -3   8   9   96.58   48.85   1
   3  -8  -9  117.68   34.64   1
   3  -8  -9  125.07   49.43   1
   3   8  -9  117.72   48.55   1
  -3   8  10   22.62   21.87   1
   3  -8 -10   29.40   18.28   1
   3  -8 -10   44.19   22.03   1
   3   8 -10   40.98   20.48   1
  -3  -8  10   47.77   19.91   1
   3  -8 -11  246.32   56.14   1
   3   8 -11  326.88   59.01   1
  -3  -8  11  292.83   56.06   1
  -3   8  11   -1.07   73.59   1
   3  -8 -11  154.99   73.63   1
   3  -8 -12    8.36   14.53   1
   3   8 -12    1.71   15.25   1
  -3  -8  12    7.96   12.12   1
   3   8 -13  330.39   96.62   1
  -3  -8  13  359.66   93.34   1
   3  -9  -1 2411.41  656.93   1
  -3   9   1 2365.13  640.17   1
  -3   9   1 2286.42 1008.52   1
  -3   9   1 2931.42 1008.51   1
   3  -9  -1 2852.28 1008.31   1
   3  -9  -1 3030.21 1008.46   1
   3   9  -1 2374.81  639.85   1
   3   9  -1 3153.08 1008.76   1
   3   9  -1 2806.48 1008.55   1
  -3  -9   1 2856.05  639.86   1
  -3  -9   1 2634.71 1008.91   1
  -3  -9   1 2563.99 1008.48   1
   3   9  -2  311.82   80.12   1
   3   9  -2  337.49   81.11   1
  -3   9   2  270.74   74.70   1
  -3   9   2  248.87  112.36   1
   3  -9  -2  313.93   74.56   1
   3  -9  -2  231.40  111.85   1
   3  -9  -2  345.79  112.09   1
   3   9  -2  305.48  112.77   1
  -3  -9   2  360.76  112.99   1
  -3  -9   2  295.71  112.68   1
  -3   9   3  178.46   46.31   1
   3  -9  -3  160.25   44.33   1
   3   9  -3  131.47   43.83   1
   3   9  -3  169.65   47.07   1
  -3  -9   3  188.04   44.58   1
  -3  -9   3  192.53   48.08   1
  -3   9   3  139.90   57.73   1
  -3   9   3  132.33   57.57   1
   3  -9  -3  168.96   57.52   1
   3  -9  -3  167.27   57.45   1
   3   9  -3  127.52   58.21   1
   3  -9  -4   39.99   15.63   1
   3   9  -4   36.72   16.19   1
  -3   9   4   21.62   13.89   1
  -3   9   4   22.82   11.35   1
  -3   9   4    9.64   11.64   1
   3  -9  -4   36.83   10.93   1
   3   9  -4   28.66   13.13   1
   3   9  -4   37.73   14.79   1
  -3  -9   4   54.80   13.65   1
  -3  -9   4   37.59   14.55   1
   3  -9  -5  536.94  114.16   1
   3   9  -5  411.25  113.39   1
   3   9  -5  735.62  116.88   1
  -3  -9   5  535.99  113.03   1
  -3   9   5  359.36  107.32   1
  -3   9   5  424.16  163.20   1
  -3   9   5   85.74  162.96   1
   3  -9  -5  519.69  163.26   1
   3  -9  -5  465.02  163.40   1
   3   9  -5  409.94  164.29   1
  -3  -9   5  456.60  164.38   1
   3  -9  -6   28.44   12.57   1
   3   9  -6   29.16   12.09   1
   3   9  -6   11.97   11.16   1
  -3  -9   6   18.86   10.43   1
  -3  -9   6    8.82   12.24   1
  -3   9   6    4.40    6.64   1
  -3   9   6    4.99    9.88   1
   3  -9  -6   23.11    7.83   1
   3  -9  -6   17.33    9.01   1
   3  -9  -7 1286.77  279.72   1
  -3   9   7  606.37  420.20   1
  -3   9   7  653.60  420.14   1
   3  -9  -7 1209.78  420.26   1
   3  -9  -7  964.52  420.19   1
   3   9  -7 1171.47  420.84   1
  -3  -9   7 1986.06  421.69   1
   3   9  -8  820.70  136.41   1
  -3  -9   8  904.16  136.65   1
  -3   9   8  450.47  194.89   1
  -3   9   8  184.96  194.12   1
   3  -9  -8  628.47  127.37   1
   3  -9  -8  519.30  194.65   1
   3  -9  -8  331.38  194.26   1
   3  -9  -9  921.49  217.03   1
   3   9  -9 1120.22  215.79   1
  -3  -9   9 1137.68  215.35   1
  -3   9   9  675.10  322.73   1
   3  -9  -9  559.10  322.10   1
   3  -9 -10  228.89   52.53   1
  -3   9  10   39.08   66.99   1
   3  -9 -10  118.58   67.65   1
   3   9 -10  299.32   68.81   1
  -3  -9  10  243.58   67.92   1
   3  -9 -11  132.49   45.56   1
   3   9 -11  146.24   49.49   1
  -3  -9  11  160.50   46.22   1
   3  -9 -12   -0.46  103.32   1
   3   9 -12  457.19  108.45   1
  -3  -9  12  558.04  105.58   1
  -3  10   1  377.54   98.63   1
   3  10  -1  367.75   98.08   1
   3  10  -1  402.87   98.23   1
  -3 -10   1  412.26   97.04   1
  -3 -10   1   18.92   97.42   1
  -3  10   1  376.19  139.98   1
  -3  10   1  431.42  140.03   1
   3 -10  -1  402.74   91.75   1
   3 -10  -1  323.82  139.62   1
   3 -10  -1  440.65  139.54   1
   3  10  -1  535.17  140.19   1
  -3 -10   1  427.92  140.41   1
   3 -10  -2  804.40  205.47   1
  -3  10   2  622.50  197.05   1
   3  10  -2  840.79  197.61   1
   3  10  -2  880.80  306.84   1
   3  10  -2  877.44  306.90   1
  -3 -10   2  852.42  307.15   1
  -3 -10   2  810.90  306.94   1
   3  10  -3  109.36   36.41   1
   3  10  -3  149.20   39.74   1
  -3 -10   3  151.60   37.82   1
  -3  10   3  100.96   33.33   1
   3 -10  -3  120.23   32.11   1
   3  10  -3   90.23   44.21   1
  -3 -10   3  118.90   47.48   1
   3 -10  -4    4.88    8.30   1
   3  10  -4    2.24    8.12   1
  -3 -10   4    5.21    8.62   1
   3  10  -4    3.02    8.34   1
   3  10  -4    2.71   14.21   1
  -3 -10   4    7.42   13.99   1
   3 -10  -5    6.97    9.74   1
   3  10  -5   16.08   13.52   1
   3  10  -5    4.57   11.52   1
  -3 -10   5   10.71   14.68   1
  -3 -10   5   12.96   15.25   1
   3 -10  -6   10.97   10.25   1
  -3 -10   6   12.78   12.53   1
   3  10  -6    0.03   13.82   1
   3  10  -7  581.75  142.45   1
  -3 -10   7  670.65  142.55   1
   3 -10  -7  400.41  132.97   1
   3 -10  -8   -1.68    9.79   1
   3  10  -8    1.68   10.09   1
  -3 -10   8    8.38   14.14   1
  -3  10   8   -0.95   11.04   1
   3 -10  -9  250.04   50.30   1
   3  10  -9  302.09   53.55   1
  -3 -10   9  342.76   52.95   1
  -3  10   9    1.76   64.00   1
   3 -10  -9   43.62   62.78   1
   3  10 -10   54.98   25.30   1
  -3 -10  10   55.97   24.35   1
   3 -10 -10   37.78   19.21   1
   3  10 -11   89.72   33.95   1
  -3 -10  11   90.07   31.35   1
   3 -10 -11   59.51   24.25   1
   3  11  -1 2680.87  989.77   1
   3 -11  -1 4890.42  965.44   1
   3  11  -1 5247.52 1522.56   1
   3  11  -1 4045.89 1522.61   1
  -3 -11   1 4494.75  964.98   1
  -3 -11   1 4899.83 1523.02   1
  -3 -11   1 1983.47 1522.35   1
   3 -11  -2   38.14   18.42   1
   3  11  -2   23.85   16.05   1
   3  11  -2   64.00   20.23   1
   3  11  -2   46.29   19.03   1
  -3 -11   2   58.99   20.38   1
  -3 -11   2   50.05   23.18   1
   3 -11  -3 3053.83  702.52   1
   3  11  -3 3239.31 1076.92   1
   3  11  -3 2464.68 1076.73   1
  -3 -11   3 3272.71 1077.18   1
  -3 -11   3 2248.44 1076.51   1
   3  11  -4  518.19  116.08   1
   3  11  -4  339.13  114.31   1
  -3 -11   4  526.87  114.91   1
  -3 -11   4  430.15  118.10   1
   3 -11  -4  412.96  108.22   1
   3 -11  -5  250.92   76.90   1
   3  11  -5  280.81  108.77   1
  -3 -11   5  334.48  109.75   1
   3  11  -6  160.20   54.29   1
  -3 -11   6  247.84   55.43   1
   3 -11  -6  132.18   45.18   1
   3 -11  -7   82.95   34.46   1
   3  11  -7  130.35   43.60   1
  -3 -11   7  110.27   45.39   1
   3 -11  -8  174.30   50.92   1
   3  11  -8  165.41   74.89   1
  -3 -11   8  238.41   76.16   1
   3  11  -9    8.21   16.65   1
  -3 -11   9   24.03   17.25   1
   3 -11  -9   13.44   14.37   1
   3 -11 -10  476.95   86.77   1
   3  11 -10   -4.66   87.51   1
  -3 -11  10  431.76   86.52   1
   3 -11 -11   -0.84   13.06   1
   3  11 -11   11.72   16.98   1
  -3 -11  11   13.40   16.56   1
  -3 -12   1 1296.70  244.31   1
   3 -12  -1 1448.44  236.17   1
   3  12  -1 1230.64  366.59   1
   3  12  -1  919.80  366.72   1
  -3 -12   1 1240.19  366.93   1
  -3 -12   1   51.92  366.10   1
   3 -12  -2 3062.91  613.63   1
   3  12  -2 3071.01  939.54   1
   3  12  -2 2468.15  939.55   1
  -3 -12   2 4240.90  940.13   1
  -3 -12   2   12.67  938.38   1
   3 -12  -3   35.29   14.68   1
   3  12  -3   34.21   16.19   1
   3  12  -3   18.28   15.56   1
  -3 -12   3   -3.49   18.26   1
  -3 -12   3   40.10   20.68   1
   3 -12  -4   28.43   16.32   1
   3  12  -4   24.30   17.58   1
  -3 -12   4   42.99   24.37   1
   3 -12  -5   -3.19   10.44   1
  -3 -12   5   -1.91   14.62   1
   3  12  -5    4.23   14.53   1
   3 -12  -6    6.06   11.96   1
   3  12  -6    9.45   15.21   1
  -3 -12   6   13.05   22.17   1
   3  12  -7   85.85   34.14   1
  -3 -12   7   88.44   33.12   1
   3 -12  -7   91.66   25.53   1
   3 -12  -8   97.50   27.91   1
   3  12  -8   -0.96   32.08   1
  -3 -12   8  126.12   32.28   1
   3 -12  -9   23.80   12.94   1
   3  12  -9    3.41   22.24   1
  -3 -12   9   17.64   21.79   1
   3  12 -10    3.24   20.22   1
  -3 -12  10   35.91   19.65   1
   3 -12 -10   31.68   15.90   1
  -3 -13   1   19.64   13.99   1
   3 -13  -1   23.36   14.83   1
   3 -13  -2  691.54   77.00   1
   3  13  -2  623.98  112.54   1
  -3 -13   2  135.07  111.26   1
  -3 -13   2   -3.00  110.78   1
   3 -13  -3  274.36   46.12   1
   3  13  -3  199.49   65.42   1
  -3 -13   3   77.85   65.01   1
   3 -13  -4    7.30   11.44   1
   3  13  -4   -1.49   15.48   1
  -3 -13   4    6.85   17.46   1
   3 -13  -5  961.54  204.11   1
   3  13  -5  936.27  302.37   1
  -3 -13   5  641.41  301.97   1
   3 -13  -6  765.31  133.54   1
   3  13  -6  227.77  133.28   1
  -3 -13   6  562.26  131.54   1
   3 -13  -7  643.86   92.37   1
   3  13  -7   11.40  125.26   1
  -3 -13   7  413.72  127.46   1
   3 -13  -8  707.94  128.47   1
   3  13  -8   -5.10  127.84   1
  -3 -13   8  655.91  185.48   1
   3 -13  -9  739.51  125.51   1
   3  13  -9   -4.05  178.43   1
  -3 -13   9  687.43  181.57   1
   3 -14  -1   80.18   24.85   1
  -3 -14   1   80.38   25.04   1
   3 -14  -2  726.04  174.98   1
   3 -14  -3   -0.83   11.43   1
   3  14  -3    5.63   12.63   1
  -3 -14   3   -3.71   12.47   1
   3 -14  -4   71.84   18.73   1
   3  14  -4   43.94   20.48   1
  -3 -14   4   -1.14   17.49   1
   3 -14  -5   -2.26   11.93   1
   3  14  -5    7.25   19.78   1
  -3 -14   5   -0.88   15.47   1
   3 -14  -6   43.86   16.79   1
  -3 -14   6    7.54   16.91   1
   3  14  -6    4.58   24.00   1
   3 -14  -7   60.28   18.79   1
   3  14  -7    4.54   22.01   1
  -3 -14   7   16.54   23.42   1
   3 -14  -8  676.04  165.03   1
   3 -15  -1    8.48   14.07   1
   3 -15  -2  130.36   36.23   1
   3 -15  -3   19.91   16.64   1
   3 -15  -4  411.09  101.77   1
   3 -15  -5   59.90   24.77   1
   3 -15  -6   13.31   16.11   1
   3 -15  -7   19.21   16.50   1
   3 -16  -1  292.67   78.46   1
   3 -16  -2   28.71   16.73   1
   3 -16  -3   19.01   15.82   1
   3 -16  -4   89.36   31.54   1
   3 -16  -5  428.01  108.34   1
   3 -17  -1  281.51   76.07   1
   3 -17  -2  105.16   36.40   1
   3 -17  -3   71.02   27.79   1
  -2   0   1    0.77    3.26   1
  -2   0   1    1.22    2.94   1
   2   0  -1    0.49    2.85   1
   2   0  -1   -0.61    3.24   1
   2   0  -1    8.69    3.45   1
  -2   0   221384.92 3706.20   1
   2   0  -215235.35 3705.11   1
   2   0  -210284.97 5900.41   1
  -2   0   3   10.28    5.78   1
   2   0  -3    3.02    3.18   1
  -2   0   4 4375.87 1021.48   1
  -2   0   4 4321.86 1024.24   1
   2   0  -4 4260.64 1023.51   1
  -2   0   5   -0.27    3.84   1
  -2   0   5    2.28    4.37   1
   2   0  -5    1.71    4.83   1
  -2   0   6 3507.93  735.79   1
  -2   0   6 3076.07 1158.22   1
   2   0  -6 2762.16 1157.91   1
  -2   0   7    2.01    5.87   1
  -2   0   7    1.36    5.99   1
   2   0  -7   11.45    7.02   1
  -2   0   8  394.81  107.29   1
   2   0  -8  456.11  106.89   1
   2   0  -8  417.64  106.64   1
  -2   0   8  409.38  154.84   1
  -2   0   9    1.83    6.69   1
  -2   0   9    2.55    6.54   1
   2   0  -9    1.73    7.32   1
   2   0  -9    2.51    6.77   1
   2   0 -10  393.45  113.03   1
  -2   0  10  521.04  163.06   1
   2   0 -10  372.41  162.68   1
   2   0 -11   -0.04    7.93   1
  -2   0  11   -0.07   12.21   1
   2   0 -11   -2.59   14.59   1
  -2   0  12    3.39   12.94   1
   2   0 -12    4.73   11.74   1
   2   0 -12   -3.48   16.63   1
  -2   0  13    4.52   13.95   1
   2   0 -13   -0.28   13.10   1
   2   0 -13   -1.46   17.34   1
   2   0 -14   -0.49   66.71   1
  -2   0  14  304.27   89.73   1
   2   0 -14  278.64   89.93   1
  -2   1   1 4636.57  873.75   1
  -2   1   1 3722.86  871.71   1
   2  -1  -1 3809.02  894.73   1
   2  -1  -1 3854.71  872.64   1
   2  -1  -1 4130.59  873.56   1
   2   1  -1 2998.66  872.50   1
   2   1  -1 3312.44  872.39   1
  -2  -1   1 3599.98  873.11   1
  -2   1   1 3857.18  873.23   1
  -2  -1   1 3385.66 1379.36   1
  -2   1   2 2675.29  655.57   1
   2  -1  -2 2749.61  671.48   1
   2  -1  -2 3343.67  656.16   1
   2  -1  -2 2816.24  654.83   1
   2   1  -2 3488.85  656.55   1
   2   1  -2 2101.17  653.73   1
  -2  -1   2 2678.51  655.51   1
   2  -1  -3  153.52   44.34   1
   2   1  -3  178.76   45.29   1
  -2  -1   3  182.62   45.95   1
  -2   1   3  161.26   59.77   1
   2  -1  -3  175.91   59.86   1
   2  -1  -3  140.48   60.14   1
   2  -1  -4  552.75  138.91   1
   2   1  -4  658.33  137.90   1
  -2  -1   4  549.29  136.02   1
  -2  -1   4  358.89  138.34   1
  -2   1   4  509.02  206.32   1
  -2   1   4  628.28  205.94   1
   2  -1  -4  632.10  206.05   1
  -2   1   5 1640.02  369.36   1
   2   1  -5 1397.62  368.70   1
  -2  -1   5 1520.55  366.80   1
  -2  -1   5 1237.16  368.94   1
  -2   1   5 1548.18  573.93   1
   2  -1  -5 1432.32  364.76   1
   2  -1  -5 1917.76  573.75   1
  -2  -1   6  175.70   61.79   1
  -2   1   6  313.68   84.46   1
  -2   1   6  211.02   83.96   1
   2  -1  -6  215.70   55.82   1
   2  -1  -6  197.18   83.99   1
   2   1  -6  203.43   84.07   1
  -2  -1   6  235.73   84.32   1
   2   1  -7    8.03    8.34   1
  -2  -1   7   17.23    7.49   1
  -2   1   7    4.96    6.74   1
  -2   1   7    3.34    6.58   1
   2  -1  -7   13.72    7.97   1
   2  -1  -7    6.48    7.53   1
  -2  -1   7    2.79    6.59   1
  -2   1   8  613.63  150.44   1
   2  -1  -8  507.69  151.63   1
   2   1  -8  650.91  151.91   1
  -2  -1   8  604.51  150.33   1
  -2   1   8  563.01  226.40   1
   2  -1  -8  703.78  146.26   1
  -2  -1   8  639.33  226.58   1
  -2   1   9   15.70   15.65   1
   2  -1  -9   34.78   15.11   1
   2   1  -9   28.65   15.96   1
  -2  -1   9   43.31   16.11   1
  -2  -1   9   19.12   15.60   1
  -2   1   9   50.04   14.70   1
   2  -1  -9   31.93   14.13   1
  -2   1  10  196.36   49.84   1
   2  -1 -10  141.40   48.84   1
   2  -1 -10  143.53   49.93   1
   2   1 -10  146.98   50.29   1
  -2  -1  10  214.32   50.54   1
   2   1 -10  167.65   43.55   1
  -2   1  11  484.48  126.06   1
   2  -1 -11  533.44  128.09   1
   2   1 -11  500.48  127.22   1
  -2  -1  11  472.25  125.62   1
   2  -1 -11  438.92  119.81   1
   2   1 -11  544.32  120.13   1
   2  -1 -12  283.84   81.15   1
   2  -1 -12  301.14   83.44   1
   2   1 -12  321.25   83.14   1
  -2  -1  12  332.91   80.28   1
  -2   1  12  261.30  112.20   1
   2   1 -12  311.31   74.87   1
   2  -1 -13   19.91   18.18   1
   2   1 -13   23.03   15.84   1
   2   1 -13   30.00   17.82   1
  -2  -1  13   26.00   15.19   1
  -2   1  13   22.21   17.16   1
   2  -1 -13   32.88   15.80   1
  -2   1  14  189.89  206.23   1
   2  -1 -14 1137.29  209.34   1
   2   1 -14  424.22  208.87   1
   2   1 -14 1174.56  209.00   1
  -2  -1  14 1577.67  207.65   1
   2  -1 -14    4.28  198.45   1
  -2   2   1  833.12  203.78   1
  -2   2   1  754.54  200.35   1
   2  -2  -1  706.31  203.11   1
   2  -2  -1  903.05  201.16   1
   2   2  -1  778.36  200.60   1
   2   2  -1  740.37  199.86   1
  -2  -2   1  941.91  200.94   1
  -2  -2   1  636.44  198.55   1
  -2   2   1 1010.18  306.72   1
   2  -2  -1 1183.27  306.68   1
  -2   2   2 3216.73  683.73   1
   2  -2  -2 2778.85  700.05   1
   2  -2  -2 2833.02  682.64   1
   2   2  -2 3686.31  684.01   1
   2   2  -2 2335.90  681.16   1
  -2  -2   2 2870.12  683.34   1
  -2   2   2 2872.06  682.38   1
  -2   2   3  212.55   53.62   1
   2  -2  -3  181.61   53.68   1
   2  -2  -3  207.11   54.77   1
  -2  -2   3  240.43   55.30   1
  -2   2   3  190.64   74.24   1
   2  -2  -3  201.29   74.61   1
   2   2  -3  206.01   74.42   1
  -2  -2   3  185.98   74.62   1
  -2   2   4 1710.88  464.55   1
   2  -2  -4 1757.35  474.30   1
   2  -2  -4 1763.27  464.08   1
   2   2  -4 1540.99  463.77   1
  -2  -2   4 2289.54  462.55   1
  -2  -2   4 1693.20  464.65   1
  -2   2   4 2368.50  726.73   1
  -2   2   5    0.37    3.11   1
  -2   2   5    0.91    4.04   1
   2  -2  -5    1.81    4.79   1
   2  -2  -5    3.55    3.62   1
   2   2  -5    0.82    4.03   1
  -2  -2   5    1.27    3.45   1
  -2  -2   5   -0.61    5.05   1
  -2   2   6 7132.99 1458.38   1
   2  -2  -6 6132.88 1495.94   1
  -2  -2   6 5088.20 1457.63   1
  -2   2   6 6559.00 2310.51   1
   2  -2  -6 7164.04 2310.37   1
   2   2  -6 5876.36 2310.30   1
  -2  -2   6 5447.24 2310.48   1
  -2   2   7  738.84  169.51   1
   2  -2  -7  652.19  172.74   1
   2   2  -7  627.65  172.72   1
  -2  -2   7  661.44  169.70   1
  -2  -2   7  657.04  171.12   1
  -2   2   7  719.31  256.90   1
   2  -2  -7  738.69  256.86   1
  -2   2   8   27.89   12.89   1
  -2   2   8   19.99   14.03   1
   2  -2  -8   31.02   13.30   1
   2  -2  -8   19.40   13.41   1
  -2  -2   8   17.17   13.78   1
   2   2  -8   34.74   11.80   1
  -2  -2   8   34.38   11.54   1
  -2   2   9  237.19   58.46   1
   2  -2  -9  183.87   56.25   1
   2  -2  -9  173.41   58.04   1
   2   2  -9  230.23   58.22   1
  -2  -2   9  257.26   58.20   1
  -2  -2   9  148.26   57.56   1
  -2   2   9  192.83   76.04   1
  -2   2  10 1282.38  268.21   1
   2  -2 -10  954.40  268.60   1
   2   2 -10 1063.62  268.95   1
  -2  -2  10 1167.36  268.87   1
   2  -2 -10  977.12  262.61   1
   2  -2 -11   55.29   24.86   1
   2   2 -11   63.00   26.99   1
  -2  -2  11   61.59   25.58   1
  -2   2  11   76.63   28.48   1
   2  -2 -11   87.49   29.82   1
   2   2 -12   11.28   11.94   1
   2   2 -12   14.79   14.59   1
  -2  -2  12   15.77   12.03   1
  -2   2  12   13.43   13.84   1
   2  -2 -12   13.97   13.16   1
   2  -2 -12   10.37   17.05   1
   2  -2 -13 1433.08  339.00   1
   2   2 -13 1404.81  332.18   1
  -2  -2  13 1299.73  329.11   1
  -2   2  13 1319.09  508.38   1
   2  -2 -13 1559.70  508.47   1
   2   2 -13 1115.29  324.56   1
   2   2 -14  768.10  181.14   1
  -2   2  14    3.76  263.13   1
   2  -2 -14   -0.96  170.58   1
   2  -2 -14 1118.60  265.81   1
   2   2 -14 1266.23  266.06   1
  -2  -2  14  866.23  264.65   1
  -2   3   1 4107.50 1223.27   1
  -2   3   1 5196.08 1192.72   1
   2  -3  -1 5069.05 1193.12   1
  -2   3   1 5033.28 1889.22   1
   2  -3  -1 5052.83 1195.73   1
   2  -3  -1 5683.31 1889.18   1
   2   3  -1 5109.21 1195.44   1
   2   3  -1 6191.43 1889.39   1
   2   3  -1 4407.92 1889.60   1
  -2  -3   1 4801.21 1889.40   1
  -2   3   2 1347.98  444.96   1
   2  -3  -2 1627.22  444.80   1
  -2   3   2 1697.58  681.27   1
   2  -3  -2 2364.40  681.32   1
   2  -3  -2 2284.03  681.31   1
   2   3  -2 2228.22  432.45   1
   2   3  -2 1748.78  681.36   1
   2   3  -2 1309.52  681.76   1
  -2  -3   2 2028.58  681.44   1
  -2   3   3  785.76  229.67   1
   2  -3  -3  762.59  225.56   1
  -2  -3   3  639.25  226.56   1
  -2   3   3 1121.91  346.93   1
   2  -3  -3  978.77  221.56   1
   2  -3  -3 1092.18  346.96   1
   2   3  -3  970.74  221.47   1
   2   3  -3 1252.77  347.20   1
  -2  -3   3  806.40  347.36   1
  -2   3   4 1531.92  347.78   1
  -2   3   4 1611.96  350.29   1
   2  -3  -4 1485.38  357.18   1
   2  -3  -4 1496.30  349.64   1
   2  -3  -4 1254.28  347.54   1
   2   3  -4 1499.84  349.26   1
  -2  -3   4 1524.91  348.27   1
  -2  -3   4 1430.42  350.28   1
  -2   3   4 1302.06  345.69   1
   2  -3  -5 1065.30  266.42   1
   2   3  -5 1042.43  266.53   1
  -2  -3   5  865.01  263.85   1
  -2  -3   5  725.18  266.11   1
  -2   3   5 1374.17  409.75   1
  -2   3   5 1476.92  409.41   1
   2  -3  -5 1073.39  261.23   1
  -2   3   6   19.55    9.65   1
  -2   3   6   18.05   10.67   1
   2  -3  -6   17.44    9.60   1
   2  -3  -6   16.83   10.51   1
  -2  -3   6   19.64    9.72   1
  -2  -3   6   13.31   10.19   1
   2   3  -6   15.60    8.26   1
  -2   3   7  822.18  187.41   1
   2  -3  -7  767.31  188.63   1
  -2  -3   7  731.02  184.88   1
  -2   3   7  790.65  281.67   1
   2  -3  -7  827.05  281.40   1
   2   3  -7  736.82  281.31   1
  -2  -3   7  618.44  281.32   1
   2  -3  -8  184.55   55.29   1
   2   3  -8  143.61   56.01   1
  -2  -3   8  206.86   55.05   1
  -2   3   8  261.29   74.78   1
  -2   3   8  204.20   74.59   1
   2  -3  -8  181.17   74.45   1
  -2  -3   8  215.00   74.74   1
  -2   3   9  121.75   44.85   1
  -2   3   9  109.48   46.11   1
   2  -3  -9  150.41   32.44   1
   2  -3  -9  119.40   44.71   1
   2   3  -9   72.48   31.75   1
   2   3  -9  108.35   44.73   1
  -2  -3   9  163.47   45.24   1
  -2   3  10  943.85  235.11   1
   2  -3 -10 1004.85  236.23   1
   2  -3 -10 1082.03  229.71   1
   2   3 -10  774.12  357.72   1
  -2  -3  10 1034.82  358.08   1
  -2   3  11 1412.19  322.55   1
   2  -3 -11 1529.75  330.62   1
   2  -3 -11 1521.32  325.13   1
   2   3 -11 1137.20  324.20   1
  -2  -3  11 1192.70  497.59   1
  -2   3  12  191.82   60.76   1
   2  -3 -12  212.00   62.67   1
   2  -3 -12  200.52   62.98   1
   2   3 -12  221.17   63.71   1
  -2  -3  12  254.76   60.99   1
  -2   3  13   -0.91   15.70   1
   2  -3 -13   16.39   21.48   1
   2  -3 -13   12.37   15.63   1
   2   3 -13   10.67   11.75   1
   2   3 -13    5.75   13.34   1
  -2  -3  13    3.86   10.65   1
  -2   3  14    2.79   51.61   1
   2  -3 -14  201.39   55.69   1
   2   3 -14  200.60   53.51   1
   2  -3 -14    8.78   45.82   1
   2   3 -14  323.30   69.95   1
  -2  -3  14  231.27   67.52   1
   2  -4  -1  142.71   38.87   1
   2   4  -1  113.91   38.53   1
  -2  -4   1  142.42   39.58   1
  -2   4   1  121.64   34.14   1
  -2   4   1  166.41   50.15   1
  -2   4   1  128.47   50.21   1
   2  -4  -1  152.96   50.18   1
   2  -4  -1  122.94   50.22   1
   2   4  -1  154.45   34.08   1
   2   4  -1  141.17   50.25   1
  -2  -4   1  150.42   34.09   1
  -2   4   2 5582.58 1401.29   1
   2  -4  -2 4370.66 1400.47   1
  -2   4   2 6663.92 2163.64   1
   2  -4  -2 6502.29 2163.68   1
   2   4  -2 5739.97 1369.05   1
   2   4  -2 6436.26 2164.12   1
   2   4  -2 5346.57 2164.42   1
  -2  -4   2 5762.69 2164.03   1
  -2   4   3   12.82    8.50   1
   2  -4  -3   11.71    7.93   1
   2  -4  -3   12.89    7.88   1
   2   4  -3   11.47    7.24   1
   2   4  -3   12.27    8.63   1
  -2   4   3   16.88    7.18   1
   2  -4  -3   15.66    4.42   1
  -2  -4   3    7.64    5.47   1
  -2  -4   3   29.82    6.36   1
   2   4  -4   87.71   28.12   1
  -2  -4   4   71.68   26.79   1
  -2  -4   4   92.36   28.77   1
  -2   4   4  102.42   23.65   1
  -2   4   4   82.71   32.16   1
  -2   4   4   69.04   31.85   1
   2  -4  -4   80.88   23.23   1
   2  -4  -4   98.30   32.05   1
   2  -4  -4   74.02   32.10   1
   2   4  -4  146.38   23.04   1
   2   4  -5   25.84   11.68   1
  -2  -4   5   26.20   10.51   1
  -2   4   5   19.80    8.04   1
  -2   4   5   21.10    8.65   1
   2  -4  -5   25.50   10.38   1
   2  -4  -5   18.06    8.16   1
   2   4  -5   23.94    8.47   1
  -2  -4   5   22.02    8.95   1
  -2   4   6  747.15  228.33   1
   2  -4  -6  886.94  231.79   1
   2  -4  -6  964.17  229.53   1
   2   4  -6  811.00  229.77   1
   2   4  -6  809.11  228.95   1
  -2  -4   6  836.51  227.10   1
  -2  -4   6 1219.31  228.39   1
  -2   4   6 1109.04  347.91   1
  -2   4   7  108.39   30.03   1
   2  -4  -7   88.50   31.03   1
   2   4  -7   81.15   28.63   1
   2   4  -7   81.46   31.75   1
  -2  -4   7   91.57   29.88   1
  -2  -4   7  100.53   31.67   1
  -2   4   7  128.67   37.29   1
   2  -4  -7  104.50   27.22   1
  -2   4   8  948.99  168.38   1
   2  -4  -8  708.46  169.60   1
   2  -4  -8  649.19  167.89   1
   2   4  -8  514.38  166.76   1
  -2  -4   8  650.50  165.97   1
  -2  -4   8  610.04  167.26   1
  -2   4   8  739.07  249.91   1
   2   4  -8  608.19  160.15   1
  -2   4   9 2055.36  549.69   1
   2  -4  -9 2447.13  563.96   1
   2   4  -9 2460.52  551.65   1
  -2   4   9 2040.35  860.21   1
   2  -4  -9 1892.33  860.13   1
  -2  -4   9 3055.45  860.62   1
  -2   4  10  287.20   63.54   1
   2  -4 -10  247.45   64.08   1
   2  -4 -10  200.75   64.65   1
   2   4 -10  186.47   63.87   1
  -2  -4  10  212.62   63.39   1
  -2   4  11  114.39   40.44   1
   2  -4 -11  128.05   41.85   1
   2  -4 -11  136.44   43.02   1
   2   4 -11  125.31   42.69   1
  -2  -4  11  155.78   40.90   1
  -2   4  12    1.57   19.58   1
   2  -4 -12    9.98   15.67   1
   2  -4 -12   17.56   18.59   1
   2   4 -12   19.00   17.88   1
  -2  -4  12   24.06   14.04   1
   2  -4 -13  162.08   40.17   1
   2   4 -13  152.21   35.72   1
   2   4 -13  117.46   37.83   1
  -2  -4  13  184.45   35.86   1
  -2   4  13   -7.58   44.15   1
   2  -4 -13   18.35   30.47   1
   2  -4 -14    6.44   15.22   1
   2   4 -14    5.68   10.99   1
   2   4 -14    2.10   15.91   1
  -2  -4  14   -3.61   11.33   1
  -2   5   1  843.94  215.99   1
  -2   5   1  782.36  212.60   1
   2   5  -1  808.22  213.21   1
   2   5  -1  718.38  211.83   1
  -2  -5   1  787.46  213.15   1
  -2   5   1  982.94  325.35   1
   2  -5  -1 1309.05  208.62   1
   2  -5  -1  928.29  325.35   1
   2  -5  -1 1018.97  325.27   1
   2   5  -1  900.70  208.05   1
  -2  -5   1  756.07  207.64   1
  -2   5   2  558.32  136.61   1
   2  -5  -2  579.83  136.80   1
   2   5  -2  574.77  136.05   1
   2   5  -2  454.60  135.24   1
  -2  -5   2  501.69  133.43   1
  -2  -5   2  517.43  135.35   1
  -2   5   2  618.29  201.57   1
   2  -5  -2  669.51  201.69   1
   2  -5  -2  757.37  201.53   1
   2   5  -2  404.74  202.22   1
  -2   5   3 2454.67  605.23   1
   2  -5  -3 2462.05  592.12   1
  -2  -5   3 2468.42  591.79   1
  -2   5   3 2375.47  929.06   1
   2  -5  -3 2002.61  589.05   1
   2  -5  -3 2205.23  928.77   1
   2   5  -3 2416.79  588.99   1
   2   5  -3 2289.53  928.99   1
  -2  -5   3 3319.93  929.35   1
  -2   5   4 1042.45  245.27   1
   2  -5  -4 1045.10  245.05   1
   2  -5  -4  935.62  240.10   1
   2   5  -4  933.57  244.12   1
   2   5  -4  906.11  242.05   1
  -2  -5   4 1004.72  239.36   1
  -2   5   4 1001.72  370.18   1
   2  -5  -4 1079.84  369.96   1
  -2   5   5 4126.45  977.73   1
  -2   5   5 4541.87  952.83   1
   2  -5  -5 3748.39  977.74   1
   2  -5  -5 3986.96  954.21   1
  -2   5   5 3547.94 1506.14   1
   2  -5  -5 3879.33 1506.51   1
   2   5  -5 3695.36  953.89   1
   2   5  -5 4041.87 1506.40   1
  -2  -5   5 4687.45 1506.71   1
  -2  -5   5 3693.04 1506.31   1
   2  -5  -6  418.82  105.01   1
   2   5  -6  362.88  103.81   1
   2   5  -6  489.39  106.99   1
  -2  -5   6  414.87  105.40   1
  -2   5   6  372.74  151.90   1
  -2   5   6  401.44  151.62   1
   2  -5  -6  397.29  151.56   1
  -2  -5   6  437.75  152.13   1
  -2   5   7  595.91  121.76   1
  -2   5   7  501.56  122.15   1
   2  -5  -7  482.38  121.92   1
   2  -5  -7  502.71  121.82   1
  -2  -5   7  487.55  121.67   1
   2   5  -7  417.45  114.53   1
   2   5  -7  472.59  177.39   1
  -2  -5   7  411.81  177.53   1
  -2   5   8  130.27   30.43   1
   2  -5  -8   91.12   29.51   1
   2  -5  -8  100.54   30.30   1
   2   5  -8   68.80   27.25   1
  -2  -5   8   72.00   29.75   1
  -2  -5   8   51.10   30.02   1
  -2   5   8  106.68   34.59   1
   2   5  -8   94.45   33.59   1
  -2   5   9    3.23   12.71   1
   2  -5  -9    1.42   11.30   1
  -2   5   9   19.54   10.88   1
   2  -5  -9    4.94   12.50   1
   2   5  -9    6.72   11.56   1
  -2  -5   9    7.54   14.10   1
  -2   5  10   48.30   21.19   1
   2  -5 -10   44.07   20.98   1
   2  -5 -10   51.34   23.22   1
   2   5 -10   42.39   22.01   1
  -2  -5  10   63.27   21.53   1
  -2   5  11  615.45  161.43   1
   2  -5 -11  718.87  165.12   1
   2  -5 -11  683.67  163.16   1
   2   5 -11  626.38  163.70   1
  -2  -5  11  617.13  161.33   1
  -2   5  12   -0.93   54.49   1
   2  -5 -12  263.04   57.24   1
   2   5 -12  235.60   56.98   1
   2  -5 -12  252.77   49.59   1
  -2  -5  12  201.29   69.29   1
  -2   5  13   -0.54  123.05   1
   2  -5 -13   -1.32  125.11   1
   2  -5 -13  615.17  127.49   1
   2   5 -13  753.07  127.26   1
  -2  -5  13  778.34  124.47   1
   2   5 -14   69.07   35.06   1
   2   5 -14  103.94   39.41   1
  -2  -5  14   73.28   35.20   1
   2  -6  -1 3894.18  932.39   1
   2   6  -1 3361.26  954.99   1
   2   6  -1 3956.44  932.15   1
  -2  -6   1 3441.23  930.68   1
  -2   6   1 4892.32  933.30   1
  -2   6   1 4942.70 1473.04   1
  -2   6   1 4047.34 1473.07   1
   2  -6  -1 3429.38  932.92   1
   2  -6  -1 3650.73 1472.79   1
   2   6  -1 3810.61 1473.24   1
  -2  -6   1 3985.51  932.80   1
  -2  -6   1 4151.15 1473.03   1
  -2   6   2  281.84   75.66   1
   2  -6  -2  284.23   76.36   1
   2   6  -2  280.94   75.55   1
   2   6  -2  293.03   76.30   1
  -2  -6   2  356.31   75.38   1
  -2  -6   2  270.40   74.66   1
  -2   6   2  357.48  107.08   1
   2  -6  -2  310.17  107.01   1
   2  -6  -2  277.17  107.02   1
   2   6  -2  258.12  107.69   1
  -2  -6   2  270.13  107.42   1
   2  -6  -3  340.52   85.20   1
   2   6  -3  338.12   85.62   1
  -2  -6   3  312.02   83.51   1
  -2   6   3  369.80   79.83   1
  -2   6   3  318.49  121.55   1
  -2   6   3  293.51  121.16   1
   2  -6  -3  319.70  121.10   1
   2  -6  -3  326.62  121.08   1
   2   6  -3  367.37   79.37   1
  -2  -6   3  336.17  121.47   1
  -2   6   4 7370.31 1911.92   1
   2  -6  -4 7821.78 1862.04   1
   2   6  -4 7346.52 1911.25   1
  -2   6   4 7439.94 2955.85   1
  -2   6   4 8248.16 2955.48   1
   2  -6  -4 9191.32 1869.93   1
   2  -6  -4 8417.61 2955.48   1
   2   6  -4 7439.62 2955.73   1
  -2  -6   4 8004.46 2956.11   1
  -2   6   5  823.96  263.80   1
   2  -6  -5  934.14  258.76   1
   2   6  -5 1055.36  262.74   1
   2   6  -5 1119.39  261.12   1
  -2   6   5 1080.50  398.55   1
  -2   6   5 1169.64  398.32   1
   2  -6  -5  906.26  254.34   1
   2  -6  -5 1198.28  398.12   1
  -2  -6   5 1161.32  398.80   1
  -2  -6   5 1140.50  398.61   1
  -2   6   6   29.76   20.20   1
   2  -6  -6   54.34   20.65   1
   2   6  -6   49.33   19.01   1
  -2  -6   6   65.33   20.16   1
  -2   6   6   55.33   20.65   1
  -2   6   6   53.85   21.65   1
   2  -6  -6   49.55   20.55   1
   2  -6  -6   59.15   20.75   1
   2   6  -6   71.93   21.84   1
  -2  -6   6   73.34   21.63   1
  -2   6   7 1656.37  429.81   1
   2  -6  -7 1643.78  438.17   1
   2  -6  -7 1438.05  427.01   1
   2   6  -7  975.10  435.91   1
  -2   6   7 2126.58  667.38   1
   2  -6  -7 1848.16  667.24   1
   2   6  -7 2243.38  667.73   1
  -2  -6   7 1997.15  667.75   1
  -2  -6   7 1957.68  667.52   1
   2  -6  -8  157.84   44.78   1
   2   6  -8   76.11   41.75   1
  -2   6   8  171.83   56.58   1
  -2   6   8  129.89   56.52   1
   2  -6  -8  164.73   56.57   1
   2   6  -8  169.90   56.58   1
  -2  -6   8  187.63   56.71   1
   2   6  -9   79.11   25.08   1
  -2  -6   9   72.60   25.09   1
  -2   6   9   62.76   26.36   1
  -2   6   9   12.40   25.75   1
   2  -6  -9   74.35   21.22   1
   2  -6  -9   84.98   27.18   1
  -2   6  10  461.47  201.40   1
   2  -6 -10  560.15  131.20   1
   2  -6 -10  503.72  201.33   1
   2   6 -10  555.06  201.24   1
  -2  -6  10  629.00  201.39   1
   2  -6 -11    5.38   13.56   1
   2   6 -11   13.86   13.87   1
  -2  -6  11    9.47   11.45   1
  -2   6  11   12.91   20.81   1
   2  -6 -11    8.25   19.39   1
   2  -6 -12    2.37   11.27   1
  -2   6  12   -1.39   16.68   1
   2  -6 -12   12.20   22.16   1
   2   6 -12   -2.55   17.76   1
  -2  -6  12    1.22   13.41   1
   2   6 -13   16.87   17.89   1
  -2  -6  13   33.94   15.62   1
   2  -6 -13   -3.68   17.53   1
  -2   7   1  922.69  240.08   1
   2   7  -1  929.17  240.01   1
   2   7  -1  935.92  236.61   1
  -2  -7   1  942.00  239.27   1
  -2   7   1 1008.77  362.13   1
  -2   7   1  886.02  362.06   1
   2  -7  -1 1012.40  231.48   1
   2  -7  -1  984.61  361.84   1
   2  -7  -1  897.78  361.92   1
   2   7  -1  962.99  362.08   1
  -2  -7   1 1088.14  362.40   1
  -2  -7   1 1025.51  361.91   1
  -2   7   2  898.98  241.93   1
   2  -7  -2  953.80  241.92   1
   2   7  -2 1025.46  241.57   1
   2   7  -2  965.52  238.34   1
  -2  -7   2  935.99  240.90   1
  -2   7   2  842.82  364.55   1
   2  -7  -2 1058.24  364.45   1
   2  -7  -2 1002.89  364.57   1
   2   7  -2  946.97  365.01   1
  -2  -7   2 1046.04  365.19   1
  -2  -7   2 1047.72  364.88   1
   2  -7  -3  406.07   93.49   1
  -2  -7   3  336.05   91.30   1
  -2  -7   3  398.75   93.72   1
  -2   7   3  485.66   87.85   1
  -2   7   3  379.50  133.31   1
  -2   7   3  134.48  132.57   1
   2  -7  -3  374.90  132.91   1
   2   7  -3  328.70   86.97   1
   2   7  -3  428.98  133.47   1
   2   7  -4  209.78   60.19   1
  -2  -7   4  256.07   62.65   1
  -2   7   4  242.05   56.21   1
  -2   7   4  234.82   83.63   1
  -2   7   4   27.54   82.90   1
   2  -7  -4  260.76   56.37   1
   2  -7  -4  223.50   83.07   1
   2  -7  -4  243.53   83.07   1
   2   7  -4  249.91   83.80   1
  -2  -7   4  304.99   84.13   1
  -2   7   5  503.74  137.72   1
   2   7  -5  535.42  137.06   1
  -2   7   5  707.37  201.98   1
  -2   7   5  468.48  201.76   1
   2  -7  -5  458.44  130.63   1
   2  -7  -5  558.70  201.78   1
   2  -7  -5  527.79  201.87   1
   2   7  -5  638.65  202.36   1
  -2  -7   5  549.58  202.58   1
  -2  -7   5  468.48  202.22   1
  -2   7   6   30.22   17.67   1
   2  -7  -6   44.49   16.77   1
   2   7  -6   41.09   16.39   1
   2   7  -6   34.99   17.84   1
  -2  -7   6   55.20   18.72   1
  -2   7   6   51.60   15.94   1
  -2   7   6   41.30   17.08   1
   2  -7  -6   43.82   15.84   1
   2  -7  -6   36.07   15.57   1
  -2  -7   6   45.40   16.42   1
   2  -7  -7  479.09  130.54   1
   2   7  -7  556.04  130.63   1
  -2  -7   7  656.36  130.36   1
  -2  -7   7  203.49  130.34   1
  -2   7   7  562.32  190.58   1
  -2   7   7  486.47  190.46   1
   2  -7  -7  535.61  190.33   1
   2  -7  -7  533.43  190.37   1
   2   7  -7  534.92  123.25   1
   2  -7  -8  452.34  158.12   1
  -2   7   8  603.45  236.61   1
  -2   7   8  517.42  236.35   1
   2  -7  -8  696.74  153.04   1
   2  -7  -8  589.17  236.39   1
   2   7  -8  672.63  236.60   1
  -2  -7   8  935.00  237.11   1
   2  -7  -9  474.25  125.01   1
   2   7  -9  463.82  124.27   1
  -2  -7   9  474.33  123.37   1
  -2   7   9  475.06  180.15   1
   2  -7  -9  517.76  179.97   1
   2   7 -10 1795.60  392.19   1
  -2  -7  10 1482.09  389.85   1
  -2   7  10 1675.47  605.36   1
   2  -7 -10 1651.95  386.17   1
   2  -7 -10 1520.66  604.76   1
  -2   7  11    0.89   10.83   1
   2  -7 -11    9.35   12.50   1
   2  -7 -11   -0.89   13.91   1
   2   7 -11   -4.04   17.96   1
  -2  -7  11    2.06   13.40   1
   2  -7 -12    9.83   50.25   1
  -2  -7  12  269.47   50.71   1
  -2   7  12    7.69   63.63   1
   2  -7 -12  195.94   66.16   1
   2   7 -12  312.89   66.18   1
   2  -7 -13   -4.31   90.78   1
   2   7 -13  493.97   94.09   1
  -2  -7  13  358.49   90.87   1
  -2   8   1 2791.90  634.60   1
   2  -8  -1 2829.80  634.36   1
   2   8  -1 2724.09  619.95   1
  -2  -8   1 2837.22  618.07   1
  -2   8   1 2213.07  973.09   1
  -2   8   1 2486.25  973.24   1
   2  -8  -1  869.27  972.80   1
   2  -8  -1 2780.45  973.12   1
   2   8  -1 2976.39  617.78   1
   2   8  -1 3247.90  973.32   1
  -2  -8   1 2700.91  617.43   1
  -2  -8   1 2882.20  973.32   1
   2   8  -2   33.59   13.54   1
  -2  -8   2   34.29   13.53   1
  -2  -8   2   49.47   14.37   1
  -2   8   2   30.69   12.50   1
   2  -8  -2   28.54   12.41   1
   2   8  -2   38.56   12.75   1
   2   8  -2   32.71   13.11   1
  -2  -8   2   31.99   12.94   1
  -2   8   3   80.38   26.38   1
   2  -8  -3   94.59   25.87   1
   2   8  -3   87.22   25.18   1
   2   8  -3  101.06   28.14   1
   2   8  -3   73.34   25.20   1
  -2  -8   3   96.23   26.32   1
  -2  -8   3   36.10   26.72   1
   2  -8  -4  561.97  106.66   1
  -2  -8   4  415.32  106.43   1
  -2   8   4  405.78   99.81   1
  -2   8   4  310.18  152.41   1
  -2   8   4   98.62  151.99   1
   2  -8  -4  495.15  152.13   1
   2   8  -4  473.11   99.78   1
   2   8  -4  630.51  153.15   1
  -2  -8   4  440.30  153.13   1
  -2   8   5   66.17   21.64   1
   2  -8  -5   68.03   21.48   1
   2   8  -5   63.76   20.43   1
   2   8  -5   65.51   22.14   1
  -2  -8   5   61.08   20.84   1
  -2  -8   5   64.19   23.04   1
  -2   8   5   66.73   21.22   1
  -2   8   5   11.72   20.49   1
   2  -8  -5   67.29   20.98   1
   2  -8  -5   63.86   20.60   1
  -2   8   6 1428.57  379.70   1
   2  -8  -6 1551.92  379.64   1
   2   8  -6 1098.81  378.45   1
  -2   8   6 1465.63  576.60   1
  -2   8   6 1179.25  576.27   1
   2  -8  -6 1651.09  576.38   1
   2  -8  -6 1484.97  576.38   1
   2   8  -6 1494.75  576.85   1
  -2  -8   6 2465.39  577.47   1
  -2  -8   6 1364.07  576.75   1
  -2  -8   7 1214.23  371.77   1
  -2   8   7  993.73  573.51   1
  -2   8   7 1127.06  573.13   1
   2  -8  -7 1539.35  365.79   1
   2  -8  -7 1450.68  573.55   1
   2  -8  -7 1605.66  573.67   1
   2   8  -7 2099.22  574.32   1
  -2  -8   7 2243.78  574.44   1
  -2   8   8  764.84  407.22   1
   2  -8  -8 1732.38  415.36   1
   2   8  -8 1968.70  407.96   1
  -2  -8   8 2266.29  407.35   1
  -2   8   8 1480.41  630.87   1
   2  -8  -8 2035.13  630.99   1
   2  -8  -8 1551.02  630.99   1
  -2   8   9   51.80   24.80   1
   2  -8  -9   53.89   23.19   1
   2  -8  -9   58.13   25.28   1
   2   8  -9   70.70   25.73   1
  -2  -8   9   68.91   24.29   1
   2   8 -10 1044.66  187.12   1
  -2  -8  10  728.00  183.74   1
  -2   8  10  563.87  275.91   1
   2  -8 -10  922.52  178.74   1
   2  -8 -10  617.70  275.81   1
   2  -8 -11  444.06   78.90   1
   2   8 -11  429.55   79.76   1
  -2  -8  11  393.09   76.40   1
  -2   8  11    6.47  105.36   1
   2  -8 -11  275.90  106.10   1
   2   8 -12   60.49   23.33   1
  -2  -8  12   53.19   20.81   1
   2  -8 -12   -0.89   20.26   1
   2   8 -13   85.11   39.60   1
  -2  -8  13   82.31   35.38   1
   2   9  -1  349.87   66.55   1
  -2  -9   1    9.11   65.04   1
  -2   9   1  335.05   59.08   1
  -2   9   1  140.99   87.23   1
   2  -9  -1  228.02   58.31   1
   2  -9  -1   87.93   86.69   1
   2  -9  -1  262.58   86.97   1
   2   9  -1  287.87   58.52   1
   2   9  -1  274.42   87.26   1
  -2  -9   1  264.98   58.32   1
  -2  -9   1  407.03   87.89   1
   2  -9  -2 3479.00  753.68   1
  -2  -9   2 2851.01  751.95   1
  -2  -9   2 3470.42  734.72   1
  -2   9   2 2719.12  734.05   1
   2   9  -2 3177.79  734.20   1
   2   9  -2 3666.49 1157.19   1
   2   9  -2 2563.62 1157.51   1
  -2  -9   2 3104.27 1157.35   1
   2   9  -3   -1.21    5.06   1
  -2  -9   3   -0.30    5.97   1
  -2   9   3    2.10   10.02   1
   2  -9  -3   -1.07    8.41   1
   2   9  -3    0.96    6.63   1
   2   9  -3    1.76    6.48   1
  -2  -9   3    0.65    5.71   1
   2  -9  -4  156.13   36.77   1
   2   9  -4  133.15   37.76   1
  -2  -9   4   26.57   37.84   1
  -2   9   4  126.64   32.80   1
   2   9  -4  100.06   31.75   1
  -2  -9   4  168.80   45.49   1
   2  -9  -5  172.26   52.29   1
   2   9  -5  156.41   52.03   1
   2   9  -5  196.23   53.82   1
  -2  -9   5  257.59   53.77   1
  -2  -9   5  165.51   53.73   1
  -2   9   5  145.44   47.57   1
   2  -9  -6   74.80   20.01   1
  -2  -9   6   97.42   21.43   1
  -2  -9   6   66.45   21.49   1
  -2   9   6   -1.27   16.73   1
  -2   9   6    0.83   16.94   1
   2  -9  -6   49.24   16.65   1
   2  -9  -6   52.54   16.62   1
   2   9  -6   83.37   19.13   1
   2  -9  -7 1791.56  349.69   1
  -2   9   7  631.54  528.14   1
  -2   9   7  342.85  527.50   1
   2  -9  -7 1414.63  528.29   1
   2  -9  -7 1443.64  528.25   1
   2   9  -7 2480.85  529.77   1
  -2  -9   7 1740.94  529.23   1
   2  -9  -8   96.76   26.99   1
  -2   9   8   40.30   29.90   1
  -2   9   8    9.30   28.72   1
   2  -9  -8   73.31   29.28   1
   2  -9  -8   62.84   28.73   1
   2   9  -8   99.17   31.62   1
  -2  -9   8  146.54   31.39   1
   2  -9  -9    8.20   11.14   1
   2   9  -9   10.71   13.21   1
  -2  -9   9   12.61   11.17   1
  -2   9   9    1.90   17.95   1
   2  -9  -9    3.31   14.59   1
   2   9 -10  955.79  141.08   1
  -2  -9  10  699.74  136.91   1
  -2   9  10  124.14  200.97   1
   2  -9 -10  754.37  131.86   1
   2  -9 -10  332.30  200.71   1
   2  -9 -11    1.50    9.62   1
   2   9 -11    1.79   12.33   1
  -2  -9  11    1.90    9.72   1
   2   9 -12   -1.25   13.16   1
  -2  -9  12    2.51   11.10   1
   2  -9 -12   -1.47   12.52   1
  -2  10   1  592.28  186.55   1
   2 -10  -1  689.81  185.59   1
   2  10  -1  807.66  186.69   1
  -2 -10   1  713.33  185.37   1
   2  10  -1  827.47  277.14   1
   2  10  -1  781.76  277.07   1
  -2 -10   1  804.06  277.23   1
  -2 -10   1  686.14  276.97   1
   2  10  -2 1010.08  287.56   1
  -2 -10   2 1120.65  286.56   1
  -2  10   2 1009.04  277.93   1
   2 -10  -2 1451.51  278.10   1
   2  10  -2 1276.05  434.94   1
   2  10  -2 1105.80  434.95   1
  -2 -10   2 1532.72  435.19   1
  -2 -10   2  669.66  434.53   1
  -2  10   3  666.89  195.22   1
   2  10  -3  710.99  192.27   1
   2 -10  -3  703.63  185.97   1
   2  10  -3  706.18  186.01   1
   2  10  -3  805.66  289.40   1
  -2 -10   3  991.50  289.75   1
  -2  10   4    2.12    9.75   1
   2  10  -4   -1.41    6.29   1
   2  10  -4    4.71    6.27   1
  -2 -10   4    2.71    8.29   1
   2 -10  -4    1.66    9.47   1
   2  10  -4   -0.74   10.48   1
  -2 -10   4    4.02   14.76   1
   2 -10  -5  114.31   39.51   1
   2  10  -5  139.99   50.48   1
  -2 -10   5  183.83   52.50   1
  -2 -10   5   93.99   49.76   1
   2 -10  -6 2905.80  697.66   1
   2  10  -6 3127.28 1069.40   1
  -2 -10   6 2596.37 1069.36   1
   2  10  -7   19.90   13.25   1
  -2 -10   7   11.37   11.10   1
   2 -10  -7   14.23   12.76   1
   2 -10  -8  379.12  102.37   1
   2  10  -8  324.66  145.85   1
  -2 -10   8  443.07  146.24   1
   2 -10  -9  732.90  134.03   1
   2  10  -9 1020.94  136.33   1
  -2 -10   9  908.83  132.38   1
  -2  10   9    0.76  191.97   1
   2 -10  -9  213.56  192.13   1
   2 -10 -10    5.54   10.45   1
   2  10 -10    4.68   18.77   1
  -2 -10  10   -4.54   18.50   1
   2  10 -11  236.92   53.53   1
   2 -10 -11    0.09   41.60   1
  -2 -10  11  226.51   65.45   1
   2  10 -12    0.90   14.19   1
  -2 -10  12    3.41   15.63   1
  -2  11   1  995.15  248.78   1
   2 -11  -1 1293.78  248.29   1
   2  11  -1 1140.10  238.92   1
   2  11  -1 1184.21  371.96   1
   2  11  -1 1125.78  372.07   1
  -2 -11   1 1252.84  238.36   1
  -2 -11   1  863.44  372.06   1
  -2 -11   1  388.74  371.91   1
  -2  11   2 1627.44  453.81   1
   2 -11  -2 1715.56  452.24   1
   2  11  -2 1920.35  444.41   1
   2  11  -2 1310.96  439.14   1
   2  11  -2 2122.72  690.85   1
  -2 -11   2 2107.60  439.34   1
  -2 -11   2 2427.44  691.15   1
  -2 -11   2 1246.06  690.51   1
   2  11  -3    0.12    5.43   1
   2 -11  -3    2.28   11.26   1
   2  11  -3   -1.88    8.68   1
  -2 -11   3    5.95   13.44   1
  -2 -11   3    5.24   14.18   1
   2  11  -4  260.89   65.79   1
  -2 -11   4  265.06   65.29   1
   2 -11  -4  234.42   58.86   1
   2  11  -4  201.93   87.11   1
  -2 -11   4  215.50   87.41   1
   2  11  -5 1209.65  266.19   1
  -2 -11   5 1012.12  264.72   1
   2 -11  -5 1052.52  258.91   1
   2 -11  -6   58.53   19.07   1
   2  11  -6   58.93   25.78   1
  -2 -11   6   64.76   27.85   1
   2 -11  -7    6.38   10.99   1
   2  11  -7    0.50   16.86   1
  -2 -11   7    2.33   17.04   1
   2 -11  -8  272.36   79.00   1
   2  11  -8  358.73  110.70   1
  -2 -11   8  258.29  110.34   1
   2  11  -9    4.11   14.14   1
  -2 -11   9    8.38   13.51   1
   2 -11  -9    7.38   13.91   1
   2 -11 -10   -2.96    8.37   1
   2  11 -10    2.06   13.24   1
  -2 -11  10   -4.33   21.34   1
   2 -11 -11   -0.11   17.17   1
   2  11 -11    2.76   21.29   1
  -2 -11  11   96.80   25.20   1
   2 -12  -1  871.10   92.14   1
   2  12  -1  438.21  126.11   1
  -2 -12   1  687.69   84.45   1
  -2 -12   1   -0.47  125.87   1
  -2 -12   1    1.40  125.80   1
  -2 -12   2  270.39   57.03   1
   2 -12  -2  293.45   53.58   1
   2  12  -2  284.17   77.48   1
   2  12  -2  216.12   77.56   1
  -2 -12   2   69.39   76.89   1
  -2 -12   2  162.99   78.42   1
   2  12  -3 2226.48  471.31   1
   2 -12  -3 1693.57  464.96   1
   2  12  -3 1811.78  731.40   1
  -2 -12   3 2003.47  731.67   1
  -2 -12   3 2114.95  731.56   1
   2 -12  -4  118.59   36.42   1
   2  12  -4  128.53   39.12   1
  -2 -12   4  108.05   44.47   1
   2 -12  -5    7.21   13.85   1
   2  12  -5    8.10   15.28   1
  -2 -12   5   15.36   15.06   1
   2 -12  -6  506.01  146.13   1
   2  12  -6  603.92  147.57   1
  -2 -12   6  589.92  214.72   1
   2 -12  -7  756.23  204.36   1
   2  12  -7  946.62  305.62   1
  -2 -12   7  755.20  305.43   1
   2 -12  -8  841.99  195.36   1
   2  12  -8    2.65  193.67   1
  -2 -12   8 1198.71  291.51   1
   2 -12  -9   32.87   14.03   1
   2  12  -9    0.93   15.66   1
  -2 -12   9   17.11   23.56   1
   2 -12 -10   -1.90   11.14   1
   2  12 -10    8.03   18.50   1
  -2 -12  10    6.40   25.25   1
   2 -13  -1  354.46   90.74   1
  -2 -13   1  339.92   89.97   1
   2 -13  -2 1014.74  118.94   1
  -2 -13   2  865.73  116.23   1
   2  13  -2  870.39  167.26   1
   2  13  -2  426.37  166.70   1
  -2 -13   2    8.27  166.27   1
  -2 -13   2   -0.30  166.41   1
   2 -13  -3 1337.40  244.62   1
   2  13  -3 1306.30  366.08   1
  -2 -13   3  425.61  365.25   1
   2 -13  -4  110.04   23.83   1
   2  13  -4   79.51   29.56   1
  -2 -13   4   33.95   28.91   1
   2 -13  -5   13.07   15.45   1
   2  13  -5    9.29   15.74   1
  -2 -13   5    7.62   14.63   1
   2 -13  -6    7.70   12.99   1
   2  13  -6    6.07   17.00   1
  -2 -13   6    2.07   15.81   1
   2 -13  -7   18.06   14.67   1
   2  13  -7   -3.09   13.82   1
  -2 -13   7   13.12   18.11   1
   2 -13  -8   17.92   13.14   1
   2  13  -8    5.11   18.77   1
  -2 -13   8   -1.40   25.11   1
   2 -13  -9   -2.11   24.56   1
   2  13  -9    0.46   27.94   1
  -2 -13   9  168.73   33.05   1
   2 -14  -1  196.13   58.11   1
  -2 -14   1  221.59   53.95   1
   2 -14  -2 1201.42  278.68   1
  -2 -14   2 1065.72  268.13   1
   2 -14  -3  166.41   25.40   1
  -2 -14   3   -0.19   25.63   1
   2 -14  -4  625.35   89.33   1
   2  14  -4  459.13  123.20   1
  -2 -14   4   61.10  121.69   1
   2 -14  -5  284.86   46.53   1
   2  14  -5  191.35   69.27   1
  -2 -14   5   73.34   64.93   1
   2 -14  -6  123.92   23.61   1
   2  14  -6    5.00   23.36   1
  -2 -14   6   37.20   24.88   1
   2 -14  -7   41.21   18.73   1
   2  14  -7    7.63   16.95   1
  -2 -14   7   11.43   20.09   1
   2 -14  -8    2.59   12.89   1
   2 -15  -1   20.61   15.23   1
  -2 -15   1    9.28   14.29   1
   2 -15  -2   -2.11   10.72   1
  -2 -15   2    4.99   11.69   1
   2 -15  -3  127.92   40.04   1
   2 -15  -4   12.06   14.63   1
   2 -15  -5  171.43   46.72   1
   2 -15  -6    1.00   14.34   1
   2 -15  -7   -1.98   16.88   1
  -2 -16   1   19.48   18.14   1
   2 -16  -1   54.39   19.03   1
   2 -16  -2  136.33   41.14   1
   2 -16  -3  158.31   46.48   1
   2 -16  -4  135.48   38.70   1
   2 -16  -5  190.84   56.40   1
   2 -16  -6   -0.24   18.38   1
  -2 -17   1   -3.25   22.09   1
   2 -17  -1   81.20   24.58   1
   2 -17  -2   -0.17   17.76   1
   2 -17  -3  119.98   37.55   1
   2 -17  -4   11.73   16.95   1
   1   0  -1   -0.18    3.84   1
  -1   0   1    0.70    0.79   1
   1   0  -1    7.61    0.87   1
  -1   0   2 2161.77  901.43   1
  -1   0   2 2427.55  900.99   1
   1   0  -2 2748.21  901.18   1
  -1   0   3    1.48    2.59   1
   1   0  -3    1.27    2.41   1
  -1   0   3    0.72    2.82   1
   1   0  -3    1.39    3.12   1
  -1   0   4  475.88  110.90   1
   1   0  -4  420.14  112.13   1
  -1   0   4  557.30  165.60   1
   1   0  -4  361.83  165.76   1
  -1   0   5   -0.02    2.84   1
   1   0  -5    1.59    3.35   1
  -1   0   5   -0.07    4.31   1
   1   0  -5   -0.35    3.73   1
  -1   0   6  153.38   41.30   1
   1   0  -6  142.36   42.28   1
  -1   0   6  140.74   54.55   1
   1   0  -6  153.99   54.86   1
  -1   0   7    9.32    7.03   1
  -1   0   7    1.43    5.99   1
   1   0  -7   -1.08    5.10   1
   1   0  -7   -1.24    6.68   1
  -1   0   8  469.23  143.08   1
   1   0  -8  529.41  141.31   1
   1   0  -8  603.70  143.48   1
  -1   0   8  684.88  213.00   1
  -1   0   9   -0.89    5.03   1
   1   0  -9   -0.36    5.60   1
  -1   0   9    2.91    8.03   1
   1   0  -9    1.63    8.87   1
   1   0  -9    0.96    8.78   1
  -1   0  10    3.30    6.77   1
   1   0 -10    2.75    7.89   1
   1   0 -10   -2.31   10.16   1
  -1   0  11    0.42    7.80   1
   1   0 -11    4.11    8.40   1
   1   0 -11   -0.30    9.45   1
  -1   0  12  798.67  156.92   1
   1   0 -12  497.91  158.47   1
   1   0 -12  512.85  231.84   1
  -1   0  13    1.19   11.08   1
   1   0 -13    0.46   11.87   1
   1   0 -13    2.13   18.73   1
  -1   0  14  109.83   32.52   1
   1   0 -14    0.75   34.60   1
   1   0 -14  118.73   34.61   1
  -1   1   1 4735.10 1154.02   1
   1  -1  -1 5021.76 1184.45   1
   1  -1  -1 4627.92 1153.30   1
  -1  -1   1 5235.09 1154.68   1
  -1   1   1 5591.10 1157.27   1
  -1   1   1 4422.23 1829.37   1
   1  -1  -1 4086.54 1828.91   1
   1   1  -1 6260.20 1828.83   1
  -1   1   2 7958.92 1863.57   1
   1  -1  -210564.17 1913.21   1
   1   1  -2 8096.97 1862.77   1
  -1  -1   2 6306.04 1860.89   1
  -1  -1   2 7472.40 1863.04   1
  -1   1   210152.81 2959.85   1
   1  -1  -2 5820.02 2959.51   1
   1  -1  -3  123.13   37.50   1
   1   1  -3  110.73   37.32   1
  -1  -1   3   91.44   38.42   1
  -1   1   3  122.98   49.91   1
  -1   1   3  118.77   49.60   1
   1  -1  -3  112.18   49.64   1
   1   1  -3  234.23   49.90   1
  -1  -1   3  178.01   50.08   1
  -1   1   4  171.73   44.56   1
   1  -1  -4  149.37   44.27   1
   1  -1  -4  169.31   45.63   1
   1   1  -4  148.19   43.75   1
   1   1  -4   96.37   45.54   1
  -1  -1   4  198.08   44.61   1
  -1  -1   4  176.10   45.43   1
  -1   1   4  128.18   59.87   1
   1  -1  -4  206.43   60.26   1
  -1   1   5  615.57  242.92   1
   1  -1  -5  841.00  241.22   1
   1   1  -5  886.88  241.15   1
   1   1  -5  975.98  244.74   1
  -1  -1   5 1455.20  242.28   1
  -1  -1   5  833.01  243.19   1
  -1   1   5 1170.40  374.29   1
   1  -1  -5 1241.71  238.75   1
   1  -1  -5 1050.63  373.82   1
  -1   1   6 4715.82  899.70   1
  -1   1   6 3757.27  900.75   1
   1  -1  -6 3596.04  923.38   1
   1  -1  -6 3940.50  898.84   1
   1  -1  -6 3660.04  900.51   1
   1   1  -6 3573.11  898.67   1
   1   1  -6 3678.65  900.45   1
  -1  -1   6 3303.73  899.12   1
  -1  -1   6 3960.66  900.94   1
  -1   1   7    5.74    6.23   1
   1  -1  -7    1.62    6.05   1
   1   1  -7    1.69    4.93   1
   1   1  -7    6.10    6.21   1
  -1  -1   7   16.17    6.43   1
  -1  -1   7    1.19    5.71   1
  -1   1   7    0.83    5.93   1
   1  -1  -7    3.44    6.94   1
   1  -1  -7    3.88    5.16   1
  -1   1   8  181.06   49.33   1
  -1   1   8  163.21   49.69   1
   1  -1  -8  153.56   48.49   1
   1  -1  -8  160.64   48.14   1
   1  -1  -8  182.36   49.66   1
   1   1  -8  183.03   49.95   1
  -1  -1   8  229.13   50.01   1
   1   1  -8  170.66   64.71   1
  -1  -1   8  150.32   64.46   1
  -1   1   9  761.30  180.54   1
   1  -1  -9  656.77  183.55   1
   1  -1  -9  695.35  181.72   1
   1   1  -9  623.43  179.51   1
  -1  -1   9  501.47  181.03   1
  -1   1   9  625.83  272.74   1
   1  -1  -9  770.76  272.97   1
   1   1  -9  797.22  272.95   1
  -1  -1   9 1052.09  273.32   1
   1   1 -10  251.83   68.29   1
  -1  -1  10  276.12   66.27   1
  -1   1  10  195.03   90.70   1
   1  -1 -10  211.45   60.84   1
   1  -1 -10  292.41   90.93   1
  -1   1  11 3731.84  902.54   1
   1  -1 -11 3139.20  926.89   1
   1  -1 -11 3476.13  904.47   1
   1   1 -11 3491.47  903.04   1
   1   1 -11 3304.71 1424.36   1
  -1  -1  11 4840.20 1424.95   1
   1   1 -12  464.75  117.63   1
   1   1 -12  426.43  117.21   1
  -1  -1  12  444.64  115.84   1
  -1   1  12  529.51  168.77   1
   1  -1 -12  380.23  110.01   1
   1  -1 -12  425.68  168.43   1
  -1   1  13  235.52   63.38   1
   1  -1 -13  236.05   64.09   1
   1  -1 -13   68.03   57.96   1
   1   1 -13  201.00   56.44   1
   1   1 -13  288.57   83.17   1
  -1  -1  13  224.23   82.64   1
  -1   1  14    2.90   10.22   1
   1  -1 -14   -1.49   20.73   1
   1  -1 -14    0.51   12.31   1
   1   1 -14   -1.06   12.35   1
   1   1 -14    4.94   12.30   1
  -1  -1  14    0.87   10.76   1
  -1   2   1 9076.01 2055.24   1
   1  -2  -1 9656.34 2055.05   1
   1  -2  -1 6221.19 2001.06   1
   1   2  -1 9566.50 2054.90   1
   1   2  -1 7639.50 2001.60   1
  -1  -2   1 5837.00 2001.65   1
  -1   2   1 9186.09 3180.39   1
  -1   2   1 9884.80 3180.67   1
   1  -2  -1 9610.02 3180.31   1
  -1   2   2 1961.07  510.62   1
  -1   2   2 1979.17  783.82   1
  -1   2   2 2377.90  783.40   1
   1  -2  -2 2233.23  497.13   1
   1  -2  -2 2077.77  783.57   1
   1   2  -2 3042.42  783.67   1
  -1  -2   2 1631.16  783.89   1
  -1  -2   2 1805.52  783.51   1
  -1   2   3   84.86   25.13   1
   1  -2  -3   66.26   23.38   1
   1   2  -3   73.69   23.55   1
  -1  -2   3   72.34   24.58   1
  -1   2   3   76.71   19.94   1
  -1   2   3   78.13   28.23   1
   1  -2  -3   98.83   27.95   1
   1   2  -3   79.93   28.02   1
  -1  -2   3   75.43   28.38   1
  -1   2   4  243.83   95.31   1
   1  -2  -4  391.01   96.00   1
   1   2  -4  380.30   93.68   1
   1   2  -4  364.58   95.91   1
  -1  -2   4  426.87   94.79   1
  -1  -2   4  239.48   95.27   1
  -1   2   4  522.97  139.24   1
   1  -2  -4  408.13   90.20   1
  -1   2   5 1379.18  353.47   1
  -1   2   5 1362.97  354.83   1
   1  -2  -5 1451.12  362.48   1
   1  -2  -5 1357.21  353.37   1
   1  -2  -5 1405.13  355.63   1
   1   2  -5 1151.79  352.96   1
  -1  -2   5 1626.43  355.22   1
   1   2  -5 1851.08  552.38   1
  -1  -2   5 1885.98  552.77   1
  -1   2   6 2429.25  513.09   1
   1  -2  -6 2049.01  513.27   1
   1   2  -6 1904.35  511.34   1
   1   2  -6 2033.03  513.12   1
  -1  -2   6 2287.06  512.01   1
  -1  -2   6 1785.29  513.54   1
  -1   2   6 2272.10  804.53   1
   1  -2  -6 2598.77  510.94   1
   1  -2  -6 2192.97  804.76   1
  -1   2   7   79.45   28.07   1
   1  -2  -7   76.13   26.94   1
   1  -2  -7   75.14   26.73   1
   1   2  -7   78.13   26.44   1
   1   2  -7   69.68   28.64   1
  -1  -2   7  134.81   29.02   1
  -1  -2   7   67.42   28.11   1
  -1   2   7  124.90   32.07   1
   1  -2  -7   80.11   31.64   1
  -1   2   8   22.53   13.08   1
   1  -2  -8   19.23   11.99   1
   1   2  -8   31.43   13.23   1
  -1  -2   8   26.81   13.03   1
  -1   2   8   27.25   10.57   1
   1  -2  -8   37.21   11.81   1
   1  -2  -8   25.12   10.84   1
   1   2  -8   21.16   10.54   1
  -1  -2   8   23.00   10.89   1
  -1   2   9   70.22   31.72   1
   1  -2  -9   79.23   30.31   1
   1   2  -9  106.92   30.28   1
  -1  -2   9   64.41   31.28   1
  -1   2   9  103.68   36.14   1
   1  -2  -9   94.79   36.01   1
   1   2  -9  102.22   36.04   1
  -1  -2   9  125.27   36.15   1
  -1   2  10 2896.88  791.70   1
   1  -2 -10 2998.10  812.91   1
   1  -2 -10 3424.05  794.08   1
   1   2 -10 3915.20  794.84   1
  -1  -2  10 3492.37  792.22   1
   1  -2 -11    0.17    8.68   1
  -1   2  11    2.86   12.29   1
   1  -2 -11    1.76   14.29   1
   1   2 -11   -0.82   14.16   1
  -1  -2  11    2.69   11.50   1
  -1   2  12   79.40   30.82   1
   1  -2 -12   77.33   31.53   1
   1   2 -12   84.99   29.03   1
   1   2 -12   70.37   31.00   1
  -1  -2  12   97.04   29.63   1
   1  -2 -12   96.57   30.54   1
   1  -2 -13   -3.89   21.08   1
   1   2 -13   20.76   16.04   1
  -1  -2  13   17.10   15.30   1
  -1   2  13   19.82   15.77   1
   1  -2 -13   16.26   19.99   1
   1   2 -13   20.92   13.80   1
  -1   2  14   -4.09    9.24   1
   1  -2 -14   -4.64   23.62   1
   1  -2 -14    0.08   10.84   1
   1   2 -14   -1.74   14.53   1
  -1  -2  14   -7.52   13.04   1
   1   2 -14   -6.02   15.14   1
  -1   3   1  462.81  126.21   1
   1  -3  -1  524.86  126.80   1
   1  -3  -1  232.92  125.44   1
   1   3  -1  564.02  126.24   1
  -1   3   1  538.60  187.18   1
  -1   3   1  562.35  187.41   1
   1  -3  -1  540.87  187.14   1
   1   3  -1  583.12  187.44   1
  -1  -3   1  512.69  120.28   1
  -1  -3   1  528.56  187.28   1
  -1   3   2  128.78   34.99   1
  -1   3   2   86.38   35.93   1
  -1  -3   2  122.00   34.95   1
  -1  -3   2  145.54   36.31   1
  -1   3   2  135.42   45.57   1
   1  -3  -2  129.03   30.90   1
   1  -3  -2  141.78   45.27   1
   1  -3  -2  121.95   45.46   1
   1   3  -2  132.35   30.81   1
   1   3  -2  108.31   45.43   1
  -1   3   315001.92 2889.14   1
   1  -3  -316259.76 2889.20   1
   1   3  -315362.63 2888.19   1
   1   3  -313764.82 2812.34   1
  -1  -3   311110.79 2810.07   1
  -1   3   3 7826.27 4473.37   1
  -1   3   3 9427.04 4472.82   1
   1  -3  -316362.56 4473.04   1
   1   3  -311305.32 4473.50   1
  -1  -3   3 9092.15 4473.19   1
  -1   3   4 9728.67 2529.31   1
   1  -3  -4 9858.10 2529.97   1
   1   3  -4 8607.31 2528.66   1
   1   3  -4 8636.36 2460.38   1
   1   3  -410331.87 2463.74   1
  -1  -3   411942.33 2461.92   1
  -1   3   4 9289.00 3915.21   1
  -1   3   413010.15 3915.11   1
   1  -3  -413875.87 3914.95   1
   1   3  -5 1977.97  598.54   1
   1   3  -5 3126.89  601.45   1
  -1  -3   5 2558.80  598.91   1
  -1   3   5 2737.08  944.23   1
  -1   3   5 2144.85  943.85   1
   1  -3  -5 2475.88  598.78   1
   1  -3  -5 2343.15  943.96   1
   1   3  -5 3214.27  598.80   1
   1  -3  -6    2.70    5.54   1
   1   3  -6    3.18    5.84   1
   1   3  -6    1.88    4.37   1
   1   3  -6    3.46    5.16   1
  -1  -3   6    0.90    4.61   1
  -1  -3   6    3.08    5.04   1
  -1   3   6    4.34    5.54   1
  -1   3   6    2.20    5.57   1
   1  -3  -6    7.86    5.44   1
  -1   3   7   57.94   16.64   1
   1  -3  -7   38.94   15.63   1
   1  -3  -7   33.34   16.53   1
   1   3  -7   42.61   17.30   1
  -1  -3   7   59.30   17.44   1
  -1   3   7   35.02   15.26   1
   1   3  -7   41.62   13.46   1
   1   3  -7   29.30   15.11   1
  -1  -3   7   33.32   15.13   1
  -1   3   8 1695.84  403.34   1
   1   3  -8 1804.11  410.21   1
   1   3  -8 1276.65  400.84   1
  -1  -3   8 1723.90  403.05   1
  -1   3   8 1890.27  626.87   1
   1  -3  -8 1552.23  398.68   1
   1  -3  -8 1833.41  626.72   1
   1   3  -8 1319.99  626.53   1
  -1  -3   8 2038.22  626.94   1
   1  -3  -9  964.09  210.54   1
   1  -3  -9  909.23  208.30   1
   1   3  -9  698.44  208.17   1
   1   3  -9  542.68  205.29   1
   1   3  -9 1272.69  208.16   1
  -1  -3   9 1073.29  206.86   1
  -1  -3   9  419.73  206.90   1
  -1   3   9  913.78  313.97   1
  -1   3   9  864.76  313.85   1
  -1   3  10  353.18   91.57   1
   1  -3 -10  280.41   92.84   1
   1   3 -10  379.04   94.11   1
  -1  -3  10  366.00   91.94   1
   1  -3 -10  390.32   86.77   1
   1  -3 -11   17.74   16.36   1
   1  -3 -11   16.09   17.89   1
  -1   3  11   16.54   17.47   1
   1   3 -11   17.81   17.73   1
  -1  -3  11   69.04   16.87   1
  -1   3  12 1057.49  222.68   1
   1  -3 -12  988.64  223.19   1
   1   3 -12  943.13  222.36   1
  -1  -3  12  756.16  220.39   1
   1  -3 -12  696.60  216.60   1
   1  -3 -13  271.30   57.25   1
   1   3 -13  250.05   55.49   1
   1   3 -13  266.05   57.70   1
  -1   3  13   -1.73   68.83   1
   1  -3 -13    7.13   52.99   1
  -1  -3  13  338.49   72.26   1
  -1   3  14   -0.50   18.71   1
   1  -3 -14   50.02   21.98   1
   1   3 -14   66.28   24.37   1
  -1  -3  14   83.22   22.51   1
   1  -3 -14   -2.44   20.82   1
   1   3 -14    2.87   17.61   1
   1  -4  -1  942.05  206.99   1
   1   4  -1  941.28  206.16   1
   1   4  -1  852.09  203.22   1
  -1  -4   1  756.01  205.31   1
  -1   4   1  766.68  198.37   1
  -1   4   1  890.56  310.30   1
  -1   4   1  851.31  310.66   1
   1  -4  -1  326.36  310.42   1
   1  -4  -1 1030.86  310.25   1
  -1  -4   1  948.12  311.07   1
  -1  -4   1  905.82  310.57   1
   1  -4  -2 1161.85  297.94   1
  -1  -4   2 1266.63  297.29   1
  -1   4   2 1350.75  288.63   1
  -1   4   2 1135.82  453.42   1
  -1   4   2  314.74  452.80   1
   1  -4  -2 1285.78  452.99   1
   1  -4  -2 1299.16  452.99   1
   1   4  -2 1848.62  288.75   1
   1   4  -2 1201.07  453.14   1
  -1  -4   2 1371.31  453.57   1
  -1  -4   2 1222.76  453.15   1
  -1   4   3 2677.18  710.71   1
   1  -4  -3 2419.02  710.49   1
   1   4  -3 2673.03  694.11   1
  -1  -4   3 3416.03  692.83   1
  -1  -4   3 2648.51  693.65   1
  -1   4   3 3027.09 1093.40   1
   1  -4  -3 3019.05 1093.15   1
   1   4  -3 3162.31  692.81   1
  -1   4   4 2857.18 1032.50   1
  -1   4   4 4588.37 1035.21   1
   1  -4  -4 4336.84 1034.40   1
   1   4  -4 5274.94 1036.21   1
  -1  -4   4 4555.46 1033.43   1
  -1   4   4 5283.35 1036.11   1
   1  -4  -4 4746.60 1035.95   1
   1   4  -4 4580.73 1035.82   1
  -1   4   5 2536.48  625.54   1
   1   4  -5 2397.32  638.91   1
   1   4  -5 1879.99  622.92   1
  -1  -4   5 2600.16  624.87   1
  -1   4   5 2989.84  982.43   1
   1  -4  -5 2570.82  623.23   1
   1  -4  -5 2700.31  982.36   1
   1   4  -5 2186.18  982.51   1
  -1  -4   5 3609.78  983.05   1
  -1   4   6  711.17  136.05   1
  -1   4   6  519.65  136.15   1
   1  -4  -6  627.75  137.58   1
   1  -4  -6  503.12  135.84   1
   1   4  -6  518.59  135.50   1
   1   4  -6  544.76  133.70   1
   1   4  -6  444.34  135.51   1
  -1  -4   6  467.55  135.52   1
  -1  -4   6  571.12  201.63   1
  -1   4   7  212.32   71.23   1
   1  -4  -7  260.98   72.12   1
   1   4  -7  216.86   72.47   1
  -1  -4   7  244.94   72.76   1
  -1   4   7  324.70   99.72   1
   1  -4  -7  301.29   66.58   1
   1   4  -7  234.00   65.38   1
   1   4  -7  330.52  100.10   1
  -1  -4   7  267.42   99.78   1
  -1   4   8  104.80   32.89   1
   1  -4  -8  107.16   32.02   1
   1   4  -8   85.25   29.35   1
   1   4  -8  127.96   32.34   1
  -1  -4   8  120.50   31.77   1
  -1   4   8  123.04   37.10   1
   1  -4  -8  103.95   36.84   1
   1   4  -8   78.22   37.13   1
  -1  -4   8   57.95   36.55   1
  -1   4   9  540.98  149.56   1
  -1   4   9  449.68  151.76   1
   1  -4  -9  504.51  151.12   1
   1  -4  -9  516.80  145.02   1
   1   4  -9  857.96  224.37   1
  -1  -4   9  643.55  224.10   1
  -1   4  10  423.26  119.77   1
   1  -4 -10  550.32  122.35   1
   1  -4 -10  444.03  120.17   1
   1   4 -10  436.36  120.91   1
  -1  -4  10  508.82  118.57   1
   1   4 -11  159.86   48.80   1
  -1  -4  11  158.39   46.56   1
  -1   4  11  156.25   62.17   1
   1  -4 -11  178.54   43.42   1
   1  -4 -11  160.25   61.65   1
  -1   4  12  976.49  240.34   1
   1  -4 -12  997.62  241.58   1
   1   4 -12 1120.73  241.85   1
   1  -4 -12 1028.04  235.46   1
  -1  -4  12  849.45  365.05   1
  -1   4  13  -10.37   15.46   1
   1  -4 -13   -4.19   15.19   1
   1  -4 -13    3.76   17.91   1
   1   4 -13    4.08   18.19   1
  -1  -4  13   -2.21   16.63   1
   1   4 -14    0.00   19.34   1
   1   4 -14   53.06   23.62   1
  -1  -4  14   48.15   21.69   1
   1   5  -1 2140.25  540.08   1
   1   5  -1 2169.49  528.46   1
  -1  -5   1 2151.15  540.04   1
  -1   5   1 2051.81  526.40   1
  -1   5   1 2026.91  829.63   1
  -1   5   1 2082.20  829.78   1
   1  -5  -1 3045.14  526.69   1
   1  -5  -1 1126.66  829.49   1
   1  -5  -1 2296.34  829.61   1
  -1  -5   1 2759.30  830.09   1
  -1  -5   1 2570.54  829.67   1
   1   5  -2   39.86   13.56   1
  -1  -5   2   37.05   13.13   1
  -1  -5   2   46.66   15.43   1
  -1   5   2   30.05   11.25   1
  -1   5   2   36.24   12.90   1
  -1   5   2   28.43   12.16   1
   1  -5  -2   35.93   11.96   1
   1  -5  -2   39.09   12.30   1
   1  -5  -2   44.48   12.10   1
   1   5  -2   44.42   13.10   1
  -1  -5   2   37.75   13.27   1
  -1   5   3   27.67   11.62   1
   1  -5  -3   19.09   11.12   1
   1   5  -3   25.86   11.24   1
  -1   5   3   24.24    8.94   1
  -1   5   3   25.10    8.56   1
   1  -5  -3   43.12    8.72   1
   1  -5  -3   23.56    8.73   1
   1   5  -3   35.90    9.82   1
  -1  -5   3   23.85    9.72   1
  -1  -5   3   26.50    9.70   1
  -1   5   4 2913.88  786.74   1
   1  -5  -4 2765.47  786.38   1
   1   5  -4 3178.16  766.23   1
   1   5  -4 3587.86  768.52   1
  -1  -5   4 2933.50  765.96   1
  -1  -5   4 3101.69  767.57   1
  -1   5   4 3915.54 1210.23   1
  -1   5   4 3669.34 1210.20   1
   1  -5  -4 3436.18 1210.19   1
   1   5  -4 2929.94  766.88   1
  -1   5   5 1065.64  303.00   1
   1   5  -5 1072.78  302.02   1
  -1   5   5 1451.71  459.84   1
  -1   5   5 1183.93  459.51   1
   1  -5  -5 1023.04  292.98   1
   1  -5  -5 1100.86  459.69   1
   1   5  -5 1100.56  460.20   1
   1   5  -5 1601.89  460.20   1
  -1  -5   5 1288.07  460.21   1
  -1  -5   5 1277.46  460.05   1
  -1   5   6   24.34   13.68   1
   1   5  -6   22.72   11.65   1
   1   5  -6   25.65   13.57   1
  -1  -5   6   50.86   13.78   1
  -1   5   6   22.49    9.71   1
   1  -5  -6   20.21   11.26   1
   1  -5  -6   27.25    9.97   1
   1   5  -6   19.02   10.69   1
  -1  -5   6   35.09   11.25   1
   1   5  -7  303.24   82.77   1
   1   5  -7  347.09   85.23   1
  -1  -5   7  284.35   84.39   1
  -1   5   7  339.86  119.31   1
  -1   5   7  390.18  119.32   1
   1  -5  -7  318.00   78.56   1
   1  -5  -7  303.49  119.00   1
   1   5  -7  225.76   77.78   1
  -1  -5   7  385.40  119.50   1
  -1   5   8  864.72  211.23   1
   1  -5  -8  756.28  212.81   1
   1   5  -8  726.08  210.95   1
  -1  -5   8  867.63  212.81   1
  -1   5   8  980.82  322.67   1
   1  -5  -8 1003.70  207.34   1
   1   5  -8  485.15  205.94   1
   1   5  -8  738.56  322.58   1
  -1  -5   8 1334.86  323.25   1
  -1   5   9 3377.50  770.32   1
   1  -5  -9 2584.76  771.10   1
   1  -5  -9 3026.39  769.27   1
   1   5  -9 3538.89 1212.62   1
  -1  -5   9 3461.38 1212.75   1
   1  -5 -10 1568.03  398.47   1
  -1  -5  10 1736.27  388.02   1
  -1   5  10 1642.13  603.72   1
   1  -5 -10 1389.03  603.34   1
   1   5 -10 1705.83  603.33   1
   1  -5 -11  981.27  245.14   1
   1   5 -11  974.65  240.62   1
  -1  -5  11  963.76  238.22   1
  -1   5  11  941.24  364.52   1
   1  -5 -11 1024.45  364.72   1
  -1   5  12   -3.75   24.54   1
   1  -5 -12   78.74   27.25   1
   1   5 -12   80.72   27.03   1
  -1  -5  12   98.65   25.93   1
   1  -5 -12   84.80   23.78   1
   1  -5 -13    5.03   13.22   1
   1   5 -13   -0.63   11.98   1
  -1  -5  13   -2.23   10.89   1
  -1   5  13    1.26   21.17   1
   1  -5 -13   -2.10   19.51   1
   1   5 -14  116.57   49.20   1
  -1  -5  14  122.11   48.60   1
  -1   6   1  305.10   86.09   1
   1  -6  -1  377.22   86.33   1
   1   6  -1  379.87   86.04   1
  -1  -6   1  365.80   85.54   1
  -1   6   1  203.69  124.04   1
   1  -6  -1  253.99  123.72   1
   1  -6  -1  384.61  123.78   1
   1   6  -1  384.10  124.06   1
   1   6  -1  319.70  124.48   1
  -1  -6   1  410.17  124.39   1
  -1  -6   1  341.97  124.03   1
   1   6  -2 8281.20 1996.39   1
   1   6  -2 8792.29 1945.63   1
  -1  -6   2 7057.18 1995.60   1
  -1  -6   2 8330.17 1943.42   1
  -1   6   2 8097.56 1952.96   1
   1  -6  -2 9058.61 1953.24   1
  -1  -6   2 8389.59 3087.57   1
   1  -6  -3 1071.02  234.56   1
   1   6  -3  987.28  233.81   1
  -1  -6   3 1082.29  233.66   1
  -1   6   3 1087.80  225.94   1
  -1   6   3  604.77  352.91   1
  -1   6   3  164.22  352.21   1
   1  -6  -3 1122.98  352.63   1
   1  -6  -3 1130.84  352.54   1
   1   6  -3 1352.32  353.21   1
  -1  -6   3  969.96  353.42   1
  -1   6   4    1.10    7.36   1
   1  -6  -4    0.49    7.41   1
   1   6  -4    1.74    6.67   1
   1   6  -4    4.15    7.04   1
  -1  -6   4    2.24    6.40   1
  -1   6   4    2.86    3.10   1
  -1   6   4   22.90    3.29   1
   1  -6  -4    0.27    2.79   1
  -1  -6   4    2.07    5.72   1
  -1   6   5 1237.44  349.25   1
   1   6  -5 1492.00  348.81   1
   1   6  -5 1492.88  342.95   1
  -1  -6   5 1649.59  342.82   1
  -1  -6   5 1085.72  342.32   1
  -1   6   5 1449.54  531.03   1
  -1   6   5 1438.33  530.63   1
   1  -6  -5 1387.60  338.07   1
   1  -6  -5 1519.74  530.73   1
   1  -6  -6   61.63   21.47   1
   1   6  -6   47.99   20.14   1
   1   6  -6   53.25   21.11   1
   1   6  -6   67.61   22.94   1
  -1  -6   6   85.85   23.07   1
  -1  -6   6   59.94   22.33   1
  -1   6   6   53.79   22.27   1
  -1   6   6   81.48   23.30   1
   1  -6  -6   52.83   22.01   1
  -1   6   7    1.31    6.26   1
   1  -6  -7   -1.15    7.84   1
   1  -6  -7    1.53    5.76   1
   1   6  -7    1.80    5.83   1
   1   6  -7   -0.23    4.92   1
  -1  -6   7    2.81    4.83   1
  -1   6   7   -3.12   12.05   1
  -1  -6   7   -4.21    8.63   1
   1  -6  -8    2.85    9.75   1
   1   6  -8    1.73    7.03   1
  -1  -6   8   -0.12    6.02   1
  -1  -6   8    1.32    6.58   1
  -1   6   8    1.77   13.77   1
  -1   6   8   16.83   14.87   1
   1  -6  -8    0.90   10.04   1
   1   6  -8    1.25    8.34   1
   1   6  -9   13.61   13.36   1
  -1  -6   9   16.23   11.46   1
  -1   6   9   16.84   17.36   1
  -1   6   9   15.68   18.05   1
   1  -6  -9   18.40   14.38   1
   1  -6  -9   12.11   13.24   1
   1  -6 -10  291.63   83.03   1
   1   6 -10  303.58   83.26   1
  -1  -6  10  332.23   80.93   1
  -1   6  10  287.98  114.21   1
   1  -6 -10  305.83   76.36   1
   1  -6 -11   52.78   20.16   1
   1   6 -11   48.40   20.48   1
  -1  -6  11   52.37   18.48   1
  -1   6  11   23.39   19.48   1
   1  -6 -11   31.29   20.71   1
   1   6 -12   90.02   25.39   1
  -1  -6  12   83.26   23.92   1
  -1   6  12    5.06   27.23   1
   1  -6 -12    7.47   20.38   1
   1  -6 -12   77.05   27.26   1
   1  -6 -13    6.21   52.38   1
   1   6 -13  195.88   54.56   1
  -1  -6  13  230.16   53.85   1
  -1   7   1   77.00   26.55   1
   1   7  -1   81.95   26.70   1
  -1  -7   1   80.44   26.58   1
   1  -7  -1   78.86   23.41   1
   1   7  -1   97.48   23.37   1
   1   7  -1  113.58   31.54   1
  -1  -7   1   88.80   22.98   1
  -1  -7   1   94.72   31.63   1
  -1   7   2  640.31  166.29   1
  -1  -7   2  658.91  162.73   1
  -1  -7   2  295.58  164.97   1
   1  -7  -2  731.56  159.08   1
   1   7  -2  754.69  158.88   1
   1   7  -2  659.41  247.57   1
  -1  -7   2  899.88  159.13   1
   1  -7  -3    0.95    6.28   1
   1   7  -3    0.51    3.68   1
  -1  -7   3    0.52    5.17   1
  -1  -7   3    1.84    3.42   1
  -1   7   3    2.70    7.57   1
   1   7  -3    3.43    6.45   1
  -1  -7   3    0.29    4.68   1
   1   7  -4  261.01   65.45   1
  -1   7   4  268.61   60.89   1
  -1   7   4  194.20   90.74   1
  -1   7   4  109.34   90.44   1
   1  -7  -4  240.52   60.83   1
   1  -7  -4  305.60   90.62   1
   1   7  -4  276.09   91.42   1
  -1  -7   4  292.13   91.49   1
  -1  -7   4  273.51   91.47   1
  -1   7   5  235.31   74.03   1
   1  -7  -5  264.21   74.04   1
   1   7  -5  250.36   75.22   1
  -1  -7   5  381.63   75.52   1
  -1   7   5  310.29  103.45   1
  -1   7   5  290.13  103.36   1
   1  -7  -5  258.71  103.34   1
   1  -7  -5  287.72  103.27   1
   1   7  -5  217.31   68.12   1
  -1  -7   5  284.98  103.91   1
   1   7  -6  302.44   76.16   1
  -1   7   6  267.43   71.43   1
  -1   7   6  223.45  107.12   1
  -1   7   6  297.12  107.09   1
   1  -7  -6  328.25   71.25   1
   1  -7  -6  304.53  107.20   1
   1  -7  -6  258.69  107.37   1
   1   7  -6  410.36  108.04   1
  -1  -7   6  296.41  107.76   1
  -1  -7   6  224.57  107.57   1
  -1   7   7  229.17  110.71   1
   1  -7  -7  485.02  111.27   1
   1  -7  -7  501.65  111.27   1
   1   7  -7  419.69  110.36   1
   1   7  -7  583.14  111.45   1
  -1  -7   7  467.09  110.18   1
  -1   7   7  418.65  160.06   1
  -1  -7   7  361.98  160.40   1
   1  -7  -8 3713.12  854.35   1
   1   7  -8 2511.52  834.21   1
  -1  -7   8 4105.03  832.56   1
  -1   7   8 3754.41 1312.29   1
  -1   7   8 3147.76 1311.98   1
   1  -7  -8 3586.59 1312.18   1
   1  -7  -9 1173.70  314.30   1
  -1   7   9 1245.13  473.83   1
   1  -7  -9  992.71  473.50   1
   1   7  -9 1678.66  474.19   1
  -1  -7   9 1244.95  473.97   1
   1  -7 -10   11.92   13.47   1
   1  -7 -10   12.25   12.52   1
   1   7 -10   15.29   13.25   1
  -1   7  10    8.89   17.50   1
  -1  -7  10    9.52   12.49   1
   1  -7 -11   43.99   23.58   1
   1   7 -11   48.54   22.20   1
  -1  -7  11   44.90   20.58   1
   1  -7 -11   45.73   21.13   1
  -1   7  12    1.91   54.49   1
   1  -7 -12  209.03   57.04   1
   1   7 -12  331.46   56.89   1
  -1  -7  12  321.97   55.57   1
   1  -7 -12   -0.55   47.81   1
   1   7 -13  481.60  126.31   1
  -1  -7  13  478.89  124.65   1
  -1   8   1 1645.86  409.41   1
   1  -8  -1 1604.00  408.75   1
   1   8  -1 1533.64  409.01   1
  -1  -8   1 1587.70  408.57   1
   1   8  -1 1951.46  624.42   1
   1   8  -1 1862.67  624.62   1
  -1  -8   1 1666.77  624.35   1
  -1  -8   1 1461.15  624.35   1
   1  -8  -2   59.05   20.39   1
   1   8  -2   59.20   20.28   1
   1   8  -2   64.52   22.05   1
  -1  -8   2   50.11   19.68   1
  -1   8   2   45.78   17.22   1
  -1  -8   2   82.06   21.50   1
  -1  -8   2   58.09   21.46   1
  -1   8   3  536.72  131.67   1
   1  -8  -3  527.74  130.68   1
   1   8  -3  496.07  130.08   1
   1   8  -3  479.44  130.89   1
  -1  -8   3  552.29  129.80   1
  -1  -8   3  516.19  131.13   1
  -1  -8   3  516.57  192.18   1
   1  -8  -4    5.46    8.72   1
   1   8  -4    3.88    7.29   1
  -1  -8   4    7.95    7.24   1
  -1   8   4    6.60    9.08   1
   1   8  -4    7.24    6.56   1
  -1  -8   4    9.46    6.38   1
   1  -8  -5   17.02   11.60   1
   1   8  -5   20.30   11.28   1
  -1   8   5   20.53   11.60   1
  -1   8   5    1.02    6.31   1
  -1   8   5    2.55    5.80   1
   1  -8  -5   18.89    5.44   1
   1  -8  -5   16.21    5.46   1
   1   8  -5   31.33   10.55   1
  -1  -8   5   29.96    9.11   1
  -1  -8   5   31.05   11.90   1
  -1   8   6  263.15   77.25   1
   1   8  -6  236.80   76.06   1
  -1  -8   6  270.60   78.15   1
  -1   8   6  328.25  107.24   1
  -1   8   6  215.99  106.82   1
   1  -8  -6  310.90   71.58   1
   1  -8  -6  303.01  107.06   1
   1  -8  -6  277.45  107.02   1
   1   8  -6  256.10  107.58   1
  -1  -8   6  385.52  108.01   1
   1  -8  -7    3.31    9.03   1
  -1  -8   7    0.82    8.58   1
  -1   8   7    4.32   10.96   1
  -1   8   7    3.81   10.14   1
   1  -8  -7   -1.68    8.53   1
   1  -8  -7   -0.91    5.44   1
   1   8  -7    4.44    9.55   1
  -1  -8   7    3.86    8.57   1
   1  -8  -8  243.62   79.42   1
   1   8  -8  387.54   81.81   1
  -1  -8   8  267.62   79.19   1
  -1   8   8  349.19  111.73   1
  -1   8   8  218.15  111.23   1
   1  -8  -8  328.48   74.43   1
   1  -8  -8  326.41  111.32   1
  -1   8   9  715.34  308.83   1
   1  -8  -9  776.83  198.53   1
   1  -8  -9  732.14  308.59   1
   1   8  -9  741.70  308.71   1
  -1  -8   9 1043.71  309.23   1
   1  -8 -10  920.41  220.38   1
   1   8 -10 1126.15  217.56   1
  -1  -8  10  815.90  215.04   1
  -1   8  10  728.64  327.18   1
   1  -8 -10  859.45  327.08   1
  -1   8  11   -2.66   45.65   1
   1   8 -11  258.35   48.46   1
  -1  -8  11  281.64   47.16   1
   1  -8 -11   -1.28   38.51   1
   1  -8 -11  173.22   58.91   1
   1  -8 -12    5.72   17.14   1
   1   8 -12   57.13   24.09   1
  -1  -8  12   48.20   22.34   1
   1   8 -13   94.36   42.51   1
  -1  -8  13  100.06   41.30   1
  -1   9   1  344.70   92.61   1
   1  -9  -1  380.09   92.03   1
   1   9  -1  369.91   86.97   1
   1   9  -1  458.79  132.48   1
   1   9  -1  344.38  132.65   1
  -1  -9   1  332.60   86.51   1
  -1  -9   1  319.04  132.70   1
  -1  -9   1  337.22  132.32   1
  -1   9   2  245.25   57.26   1
   1  -9  -2  244.56   56.83   1
   1   9  -2  252.24   57.03   1
   1   9  -2  274.79   58.14   1
  -1  -9   2  250.80   56.06   1
  -1  -9   2   66.05   56.56   1
   1   9  -2  211.36   77.14   1
  -1  -9   2  197.47   76.78   1
   1  -9  -3   -0.82    6.74   1
   1   9  -3    2.41    5.70   1
  -1  -9   3    0.70    6.06   1
  -1  -9   3    3.74    5.51   1
  -1   9   3    4.10    9.50   1
   1   9  -3   -0.47    5.77   1
  -1  -9   3    0.36    5.07   1
  -1   9   4  559.53  141.81   1
   1  -9  -4  554.82  140.73   1
  -1  -9   4  532.43  139.70   1
   1   9  -4  583.03  133.80   1
   1   9  -4  543.19  207.35   1
  -1  -9   4  576.20  207.42   1
  -1   9   5    5.37    9.53   1
   1  -9  -5    8.18    9.59   1
   1   9  -5    8.85    8.38   1
   1   9  -5    8.45    8.16   1
  -1  -9   5    9.00    7.41   1
  -1  -9   5    4.94   11.00   1
  -1   9   6  240.79   89.98   1
   1  -9  -6  377.33   90.43   1
  -1  -9   6  306.24   91.40   1
   1   9  -6  434.73  127.73   1
  -1  -9   6  328.86  127.62   1
  -1   9   7    5.76    9.15   1
  -1   9   7    1.09    7.65   1
   1  -9  -7    2.64   11.83   1
   1  -9  -7    2.94    6.03   1
   1  -9  -7    3.71    5.06   1
   1   9  -7    1.70   10.30   1
  -1  -9   7    4.17    9.23   1
   1  -9  -8  223.06   50.04   1
  -1   9   8  116.68   64.14   1
  -1   9   8   44.55   63.52   1
   1  -9  -8  189.11   63.50   1
   1  -9  -8  135.41   63.44   1
   1   9  -8  226.80   65.32   1
  -1  -9   8  237.76   64.97   1
   1  -9  -9    3.99    8.65   1
  -1  -9   9    7.88    9.66   1
  -1   9   9   -1.52   15.76   1
   1  -9  -9   -1.29   12.13   1
   1   9  -9   10.76   15.37   1
   1   9 -10   13.17   13.80   1
  -1  -9  10   11.08   12.49   1
   1  -9 -10   12.68   11.65   1
   1  -9 -10    4.23   15.18   1
   1  -9 -11    1.49   15.87   1
   1   9 -11   60.17   23.96   1
  -1  -9  11   54.13   22.79   1
   1   9 -12   96.84   31.18   1
   1  -9 -12    1.17   22.15   1
  -1  -9  12  101.89   31.72   1
  -1  10   1 1368.58  336.74   1
   1  10  -1 1493.65  337.26   1
  -1 -10   1 1587.92  335.54   1
   1 -10  -1 1467.69  325.71   1
   1  10  -1 1485.78  510.38   1
   1  10  -1 1457.55  510.34   1
  -1 -10   1 1432.16  510.30   1
  -1 -10   1  713.18  510.12   1
  -1  10   2  463.42  118.73   1
   1 -10  -2  480.02  117.37   1
   1  10  -2  408.24  117.48   1
  -1 -10   2   32.25  118.04   1
   1  10  -2  530.96  171.64   1
   1  10  -2  480.43  171.67   1
  -1 -10   2  640.96  111.78   1
  -1 -10   2  548.35  171.91   1
   1 -10  -3  156.54   41.02   1
   1  10  -3  122.35   40.75   1
   1  10  -3  170.51   42.81   1
  -1 -10   3  126.79   39.19   1
  -1 -10   3   93.11   42.82   1
  -1  10   3  134.25   36.97   1
  -1 -10   3  163.05   52.08   1
   1  10  -4  295.35  106.48   1
  -1 -10   4  377.76  108.20   1
  -1  10   4  374.49  101.15   1
   1 -10  -4  392.91  100.57   1
   1  10  -4  567.48  154.56   1
  -1 -10   4  420.71  154.57   1
  -1  10   5  598.28  178.15   1
   1 -10  -5  737.34  177.20   1
   1  10  -5  884.13  177.29   1
  -1 -10   5  636.26  175.30   1
  -1 -10   5  679.57  263.72   1
   1 -10  -6  999.24  245.79   1
   1  10  -6  888.47  243.00   1
  -1 -10   6 1051.89  240.85   1
   1 -10  -7  122.35   31.41   1
   1  10  -7  131.02   43.20   1
  -1 -10   7   93.83   42.19   1
   1 -10  -8  113.53   34.07   1
   1  10  -8  106.83   36.13   1
  -1 -10   8  100.23   40.65   1
   1 -10  -9    6.70    9.34   1
   1  10  -9    5.74   11.07   1
  -1  10   9   -3.56    9.26   1
   1 -10  -9    4.23    8.46   1
  -1 -10   9   13.06   15.23   1
   1 -10 -10    3.79   11.47   1
   1  10 -10   18.31   16.25   1
  -1 -10  10   12.01   21.66   1
   1  10 -11  319.55   67.32   1
  -1 -10  11  336.38   65.96   1
   1 -10 -11   -0.14   56.02   1
   1  10 -12    1.01  127.35   1
  -1 -10  12  601.99  130.38   1
   1  11  -1 4393.34  826.15   1
  -1 -11   1 4425.95  824.16   1
  -1  11   1 4291.22  804.67   1
   1 -11  -1 5407.26  805.06   1
   1  11  -1 4932.54 1267.62   1
   1  11  -1 4784.32 1267.55   1
  -1 -11   1  271.93 1267.28   1
  -1 -11   1   28.02 1267.24   1
  -1  11   2   84.78   27.91   1
   1 -11  -2   94.70   24.17   1
   1  11  -2   84.19   23.65   1
   1  11  -2   99.88   30.36   1
   1  11  -2   82.65   30.30   1
  -1 -11   2   75.20   23.40   1
  -1 -11   2   84.28   30.61   1
  -1 -11   2   61.81   30.77   1
   1 -11  -3  404.49  106.54   1
   1  11  -3  257.77  106.44   1
  -1  11   3  339.39  101.21   1
   1  11  -3  479.21  154.24   1
   1  11  -3  426.25  154.36   1
  -1 -11   3  526.54  100.55   1
  -1 -11   3  443.92  154.25   1
  -1 -11   3  347.03  154.15   1
   1 -11  -4    1.59    9.36   1
   1  11  -4    3.44    7.61   1
  -1 -11   4    2.40    6.77   1
  -1 -11   4    0.87    9.05   1
   1 -11  -5  174.64   46.26   1
   1  11  -5  238.23   67.49   1
  -1 -11   5  182.76   67.10   1
  -1 -11   5  113.88   66.90   1
   1  11  -6   83.56   26.79   1
  -1 -11   6   64.39   25.30   1
   1 -11  -6   56.44   19.99   1
   1  11  -7  336.02   85.27   1
  -1 -11   7  357.84   84.75   1
   1 -11  -7  241.23   76.72   1
   1 -11  -8 1000.40  295.56   1
   1  11  -8 1095.58  446.06   1
  -1 -11   8 1395.36  446.70   1
   1 -11  -9  205.81   70.48   1
   1  11  -9  237.56   73.21   1
  -1 -11   9  314.54   73.48   1
   1  11 -10    2.30   23.13   1
  -1 -11  10  131.50   24.94   1
   1 -11 -10    4.99   18.88   1
   1  11 -11    2.45   13.54   1
   1 -11 -11    6.88   15.26   1
  -1 -11  11   13.90   16.46   1
   1 -12  -1 1578.13  392.57   1
  -1 -12   1 1611.96  380.03   1
   1 -12  -2 2107.27  270.87   1
   1  12  -2 1410.27  404.68   1
  -1 -12   2 1460.87  259.02   1
  -1 -12   2  569.78  404.08   1
  -1 -12   2  112.57  403.94   1
  -1 -12   3   14.60   12.13   1
   1 -12  -3   12.32   12.45   1
   1  12  -3   12.00   14.34   1
   1  12  -3   16.87   10.98   1
  -1 -12   3   15.92   10.14   1
  -1 -12   3   -2.22   10.14   1
   1 -12  -4 1429.14  307.30   1
   1  12  -4 1660.50  303.74   1
  -1 -12   4 1332.55  303.11   1
   1  12  -4 1008.20  464.49   1
  -1 -12   4  940.27  464.32   1
   1 -12  -5  220.30   62.39   1
   1  12  -5  249.97   83.79   1
  -1 -12   5  200.22   83.57   1
   1 -12  -6  176.89   48.37   1
   1  12  -6  151.79   61.48   1
  -1 -12   6  164.48   61.62   1
   1 -12  -7  354.68   99.25   1
   1  12  -7  295.35  100.47   1
  -1 -12   7  464.57  100.85   1
   1  12  -8    1.46   99.46   1
  -1 -12   8  493.97  100.83   1
   1 -12  -8  610.46   93.91   1
   1 -12  -9    5.12   13.07   1
   1  12  -9    0.27   16.32   1
  -1 -12   9   29.26   17.36   1
   1 -12 -10   -2.70   11.12   1
   1  12 -10    2.47   11.82   1
  -1 -12  10    5.13   11.30   1
   1 -13  -1   84.12   26.98   1
  -1 -13   1   78.48   26.81   1
   1 -13  -2    9.86   10.38   1
   1  13  -2    3.70    3.81   1
   1  13  -2    2.91    4.37   1
  -1 -13   2    7.12   13.84   1
  -1 -13   2   -0.48    5.22   1
  -1 -13   2    0.56    5.94   1
   1 -13  -3  731.38  112.87   1
  -1 -13   3  582.33  110.27   1
   1  13  -3  599.23  159.72   1
   1  13  -3  424.84  159.37   1
  -1 -13   3  205.32  159.11   1
  -1 -13   3  105.61  159.57   1
   1 -13  -4   -0.23   10.79   1
   1  13  -4    4.84   19.79   1
  -1 -13   4   -0.03   15.04   1
   1 -13  -5  646.91  126.11   1
   1  13  -5  502.86  183.30   1
  -1 -13   5  386.15  182.36   1
   1 -13  -6  736.34  148.11   1
   1  13  -6  599.50  228.46   1
  -1 -13   6  542.64  227.60   1
   1 -13  -7    6.24   14.21   1
   1  13  -7    1.45   15.80   1
  -1 -13   7    1.39   16.11   1
   1 -13  -8   -4.79   26.47   1
   1  13  -8   -0.77   28.09   1
  -1 -13   8  167.40   29.69   1
   1 -13  -9   -1.49   21.77   1
   1  13  -9   -1.53   22.80   1
  -1 -13   9  109.18   24.06   1
   1 -14  -1   50.94   20.40   1
  -1 -14   1   50.42   20.99   1
   1 -14  -2 1145.22  271.91   1
  -1 -14   2 1058.99  270.82   1
   1 -14  -3  170.96   29.69   1
   1  14  -3   67.73   34.61   1
  -1 -14   3  183.15   28.65   1
  -1 -14   3    0.51   34.83   1
   1 -14  -4   68.44   18.53   1
   1  14  -4   39.25   17.10   1
  -1 -14   4   -4.84   20.20   1
   1 -14  -5  142.21   31.11   1
   1  14  -5  136.51   33.87   1
  -1 -14   5   12.36   37.26   1
   1  14  -6    2.19   22.34   1
  -1 -14   6   27.37   23.87   1
   1 -14  -6  104.85   21.13   1
   1 -14  -7    0.92   12.60   1
   1  14  -7   -3.12   19.75   1
  -1 -14   7    1.10   21.49   1
   1 -14  -8   -2.93   17.70   1
   1 -15  -1   -6.28   12.01   1
  -1 -15   1    1.51   11.96   1
   1 -15  -2  241.61   65.99   1
  -1 -15   2  241.06   60.88   1
   1 -15  -3  322.66   77.90   1
  -1 -15   3  260.38   72.23   1
   1 -15  -4    8.63   13.49   1
   1 -15  -5    0.14   17.11   1
   1 -15  -6   -2.29   17.66   1
   1 -15  -7    2.56   14.65   1
  -1 -16   1   35.69   18.16   1
   1 -16  -1   34.85   17.55   1
   1 -16  -2   52.50   21.97   1
  -1 -16   2   55.16   19.82   1
   1 -16  -3   27.42   17.25   1
   1 -16  -4   13.36   13.66   1
   1 -16  -5    1.01   15.50   1
   1 -16  -6   -2.22   22.78   1
  -1 -17   1  272.28   71.14   1
   1 -17  -1  256.10   66.04   1
   1 -17  -2   36.55   19.18   1
  -1 -17   2   43.23   19.41   1
   1 -17  -3  157.06   43.46   1
   1 -17  -4   -1.48   13.05   1
   0   0   2   42.82   21.10   1
   0   0   2   92.96   22.55   1
   0   0  -2   53.83   21.20   1
   0   0  -2   86.65   21.37   1
   0   0   3    0.48    2.77   1
   0   0   3    1.47    3.10   1
   0   0  -3    0.94    2.22   1
   0   0  -3    2.50    2.99   1
   0   0   4 6782.05 1448.95   1
   0   0   4 5782.91 1448.86   1
   0   0  -4 5915.18 1446.97   1
   0   0  -4 6205.20 1448.83   1
   0   0   5    0.17    3.91   1
   0   0   5    0.40    4.34   1
   0   0  -5    7.25    3.73   1
   0   0  -5    0.50    4.01   1
   0   0   6   58.86   23.53   1
   0   0   6   91.46   23.69   1
   0   0  -6   46.36   23.49   1
   0   0  -6   72.36   23.58   1
   0   0   7   -0.81    4.17   1
   0   0   7    1.31    4.36   1
   0   0  -7    0.73    3.72   1
   0   0  -7   -1.08    4.20   1
   0   0   8   12.43    9.79   1
   0   0   8   10.86   10.61   1
   0   0  -8   22.74    9.79   1
   0   0  -8   19.88   10.71   1
   0   0   9    0.96    7.72   1
   0   0   9   -0.40    8.68   1
   0   0  -9   -1.78    8.80   1
   0   0  -9    2.10    8.47   1
   0   0  -9   -1.88    8.24   1
   0   0 -10  257.87   82.38   1
   0   0 -10  321.98   83.47   1
   0   0  10  328.83  116.07   1
   0   0  11   -2.94    9.28   1
   0   0 -11   -0.95    8.43   1
   0   0 -11    4.73    9.45   1
   0   0  12   10.41   11.87   1
   0   0 -12   13.91   12.75   1
   0   0 -12    6.59   12.90   1
   0   0  13    3.05    9.82   1
   0   0 -13    2.65   18.60   1
   0   0 -13   -2.72   11.05   1
   0   0 -14   -0.42   32.11   1
   0   0  14   87.35   34.24   1
   0   0 -14   83.30   33.35   1
   0   1   2   43.65   12.55   1
   0  -1  -2   20.92   10.97   1
   0  -1  -2   29.57   12.47   1
   0   1  -2   23.20   11.84   1
   0   1  -2   28.48   12.15   1
   0  -1   2   29.42   12.61   1
   0   1   2   28.78    9.57   1
   0  -1  -2   28.58    9.87   1
   0  -1   2   35.82   10.12   1
   0   1   3  881.79  247.44   1
   0  -1  -3  935.82  246.14   1
   0   1  -3 1401.86  246.29   1
   0   1  -3  774.20  247.53   1
   0  -1   3 1012.20  247.55   1
   0  -1   3 1004.29  247.52   1
   0   1   3 1116.61  381.58   1
   0  -1  -3  919.98  243.03   1
   0  -1  -3 1027.07  381.58   1
   0   1   4 2046.96  523.93   1
   0   1   4 2263.38  524.86   1
   0  -1  -4 1765.68  522.69   1
   0  -1  -4 1697.07  524.05   1
   0   1  -4 2323.22  823.59   1
   0   1  -4 2602.08  823.32   1
   0  -1   4 3026.11  823.38   1
   0  -1   4 2087.73  823.18   1
   0   1   5  103.20   27.92   1
   0  -1  -5   84.86   28.31   1
   0   1  -5   88.74   27.07   1
   0   1  -5   70.42   28.19   1
   0  -1   5   76.19   28.04   1
   0  -1   5   81.58   29.14   1
   0   1   5  123.53   33.18   1
   0  -1  -5  101.70   33.38   1
   0   1   6  361.54   86.50   1
   0   1   6  326.59   87.34   1
   0  -1  -6  280.33   85.73   1
   0   1  -6  366.26   87.24   1
   0  -1   6  329.02   86.49   1
   0  -1  -6  325.08   81.39   1
   0  -1  -6  292.24  124.87   1
   0   1  -6  287.34  125.18   1
   0  -1   6  504.30  125.28   1
   0   1   7   74.56   22.19   1
   0   1   7   59.80   22.96   1
   0  -1  -7   70.98   22.12   1
   0  -1  -7   57.10   23.27   1
   0   1  -7   79.03   22.11   1
   0  -1   7   49.17   22.92   1
   0  -1  -7   59.22   18.26   1
   0   1  -7   73.96   24.45   1
   0  -1   7   62.05   24.48   1
   0   1   8  214.36   90.98   1
   0  -1  -8  359.38   92.41   1
   0   1  -8  393.67   92.98   1
   0  -1   8  356.40   91.34   1
   0  -1   8  389.94   92.65   1
   0   1   8  427.22  132.26   1
   0  -1  -8  398.25   86.44   1
   0  -1  -8  357.82  132.24   1
   0   1  -8  353.66  132.24   1
   0   1   9    5.28    8.64   1
   0  -1  -9    9.35    9.31   1
   0  -1  -9    8.49    8.00   1
   0   1  -9    8.97    8.27   1
   0  -1   9    7.63    7.80   1
   0   1   9    8.77    7.67   1
   0  -1  -9    7.13    8.54   1
   0   1  -9   10.76    8.82   1
   0  -1   9    4.46    8.99   1
   0  -1  10 1080.63  211.79   1
   0   1  10  932.95  320.70   1
   0  -1 -10  840.17  205.84   1
   0  -1 -10  733.48  320.43   1
   0   1 -10  706.09  320.51   1
   0   1  11 1192.11  260.16   1
   0  -1 -11  945.58  260.00   1
   0   1 -11  949.89  263.81   1
   0  -1 -11  777.12  253.24   1
   0   1 -11 1171.36  396.20   1
   0  -1  11 1159.76  396.22   1
   0   1  12 1477.17  314.29   1
   0  -1 -12 1280.10  315.19   1
   0   1 -12 1248.76  321.13   1
   0  -1 -12 1221.50  309.86   1
   0   1 -12 1171.95  483.53   1
   0  -1  12 1310.34  483.72   1
   0  -1 -13   25.60   17.32   1
   0   1 -13    2.66   15.67   1
   0   1  13   26.21   17.12   1
   0  -1 -13    4.50   24.97   1
   0   1 -13   39.54   18.43   1
   0  -1  13   22.86   16.33   1
   0   1 -14   -0.28   35.56   1
   0  -1  14  153.93   34.13   1
   0   1  14   12.27   36.33   1
   0  -1 -14  119.38   38.81   1
   0   1 -14  123.27   38.88   1
   0   2   0 3882.14  539.99   1
   0  -2   0 3602.07  539.63   1
   0   2   0 1894.28  829.71   1
   0   2   0 2332.17  829.41   1
   0  -2   0 1116.26  829.42   1
   0  -2   0 1519.02  829.34   1
   0   2   1  503.20  135.52   1
   0  -2  -1  452.89  135.64   1
   0   2  -1  551.15  135.66   1
   0   2  -1  501.07  133.40   1
   0  -2   1  506.89  134.79   1
   0   2   1  505.09  202.45   1
   0   2   1  588.90  202.22   1
   0  -2  -1  543.92  202.64   1
   0  -2  -1  546.26  202.34   1
   0   2  -1  460.97  202.46   1
   0  -2   1  803.73  129.76   1
   0  -2   1  588.81  202.68   1
   0  -2  -2 4352.67  983.28   1
   0   2  -2 4432.40  958.24   1
   0  -2   2 4500.90  957.96   1
   0   2   2 4499.95  960.09   1
   0   2   2 2608.75 1516.73   1
   0   2   2 3934.40 1516.57   1
   0  -2  -2 3129.37 1516.85   1
   0  -2  -2 3757.67 1516.67   1
   0   2  -2 4676.60  960.04   1
   0   2  -2 4008.90 1516.94   1
   0  -2   2 5637.66 1516.75   1
   0   2   3  977.28  263.24   1
   0  -2  -3 1087.24  261.55   1
   0  -2  -3  956.86  262.72   1
   0   2  -3 1012.10  267.05   1
   0   2  -3  929.58  263.48   1
   0  -2   3 1016.55  263.60   1
   0   2   3 1042.62  406.82   1
   0  -2  -3 1086.16  258.99   1
   0   2  -3 1287.96  407.09   1
   0  -2   3 1430.67  406.81   1
   0   2  -4  267.99   69.10   1
   0   2  -4  189.06   70.05   1
   0  -2   4  222.75   70.23   1
   0   2   4  285.02   98.71   1
   0   2   4  328.79   98.51   1
   0  -2  -4  289.56   64.62   1
   0  -2  -4  280.58   98.89   1
   0  -2  -4  259.18   98.57   1
   0   2  -4  256.20   98.96   1
   0  -2   4  302.29   98.60   1
   0   2   5 1039.64  258.09   1
   0  -2  -5 1064.13  256.09   1
   0   2  -5 1004.71  262.23   1
   0   2  -5  930.30  257.44   1
   0  -2   5 1531.05  257.39   1
   0  -2   5  663.99  258.35   1
   0   2   5  991.24  397.22   1
   0  -2  -5 1149.52  253.29   1
   0  -2  -5 1340.84  397.19   1
   0   2  -5  925.12  397.41   1
   0   2   6  516.25  122.30   1
   0  -2  -6  472.45  124.10   1
   0   2  -6  548.63  123.97   1
   0   2  -6  349.09  121.57   1
   0   2  -6  416.19  123.17   1
   0  -2   6  534.14  122.74   1
   0  -2   6  400.38  123.38   1
   0   2   6  481.29  182.23   1
   0  -2  -6  685.56  182.59   1
   0  -2  -6  465.28  182.11   1
   0   2   7  757.68  221.31   1
   0   2   7  882.73  222.63   1
   0  -2  -7  845.34  221.22   1
   0  -2  -7  781.34  222.77   1
   0   2  -7 1053.83  225.73   1
   0   2  -7  580.04  222.88   1
   0  -2   7  972.34  221.72   1
   0  -2  -7 1074.18  217.62   1
   0   2  -7 1079.05  340.29   1
   0  -2   7 1095.32  340.18   1
   0   2  -8 2249.90  538.94   1
   0   2  -8 1842.56  526.32   1
   0   2  -8 2216.32  528.36   1
   0  -2   8 2775.84  526.55   1
   0  -2   8 1149.49  527.77   1
   0   2   8 2713.49  826.68   1
   0   2   8 2295.90  826.36   1
   0  -2  -8 2486.25  525.04   1
   0  -2  -8 1768.90  826.46   1
   0  -2  -8 2579.10  826.51   1
   0   2   9  545.67  126.93   1
   0  -2  -9  548.11  127.26   1
   0   2  -9  467.86  126.10   1
   0   2   9  478.06  186.35   1
   0  -2  -9  488.17  120.82   1
   0  -2  -9  539.43  186.52   1
   0   2  -9  335.88  186.22   1
   0   2  -9  587.69  186.39   1
   0  -2   9  646.67  186.61   1
   0  -2   9  343.08  185.92   1
   0   2  10   70.30   21.16   1
   0  -2 -10   53.37   21.10   1
   0  -2 -10   48.71   17.63   1
   0   2 -10   42.08   21.86   1
   0  -2  10   44.47   21.26   1
   0   2  11    3.56    9.33   1
   0  -2 -11    1.53   14.71   1
   0  -2 -11   -3.54    9.86   1
   0   2 -11    0.80    9.96   1
   0  -2  11    5.00    9.55   1
   0   2 -12  397.87  108.33   1
   0  -2  12  441.33  107.64   1
   0   2  12  462.08  154.49   1
   0  -2 -12  376.51  103.05   1
   0  -2 -12  359.77  154.24   1
   0   2 -12  412.20  101.52   1
   0   2  13  135.89   34.24   1
   0  -2 -13  127.85   34.99   1
   0   2 -13   -4.88   30.87   1
   0   2 -13  124.44   33.99   1
   0  -2  13   97.17   32.32   1
   0  -2 -13   -3.49   35.46   1
   0   2  14   -5.09   14.17   1
   0  -2 -14    2.42   13.76   1
   0   2 -14   -3.61   13.64   1
   0   2 -14   13.64   14.72   1
   0  -2  14   12.87   14.21   1
   0   3   0   -0.62    2.45   1
   0  -3   0   -0.32    2.42   1
   0   3   0    1.12    0.21   1
   0   3   0    0.17    0.22   1
   0  -3   0    2.26    0.29   1
   0  -3   0    0.00    0.24   1
   0   3  -1 9402.79 1735.08   1
   0  -3   1 5811.91 1689.98   1
   0   3   1 8132.74 1696.95   1
   0  -3  -111713.18 1697.40   1
   0   3  -1 5186.34 2683.46   1
   0   3  -1 6400.13 2683.07   1
   0  -3   110389.92 1697.14   1
   0  -3   1 5227.84 2683.06   1
   0   3   2 4788.74  994.38   1
   0  -3  -2 3891.67  993.60   1
   0   3  -2 4591.56  969.53   1
   0  -3   2 3567.30  993.13   1
   0  -3   2 5671.54  969.58   1
   0   3   2 2219.76 1533.41   1
   0   3   2 2982.10 1533.17   1
   0  -3  -2 4025.55 1533.61   1
   0  -3  -2 3522.88 1533.30   1
   0   3  -2 5421.13  970.85   1
   0   3  -2 4595.16 1533.77   1
   0  -3   2 4829.22 1533.34   1
   0   3   3  146.68   41.56   1
   0   3   3  149.63   41.74   1
   0   3   3  143.95   43.14   1
   0  -3  -3  145.61   41.36   1
   0  -3  -3  109.08   41.23   1
   0  -3  -3  151.04   42.86   1
   0   3  -3  130.53   41.28   1
   0  -3   3  144.43   43.33   1
   0   3  -3  149.55   37.32   1
   0   3  -3  232.37   55.89   1
   0  -3   3  206.32   55.84   1
   0   3   4   21.30   11.79   1
   0  -3  -4   43.78   12.03   1
   0  -3  -4   23.73   12.59   1
   0   3  -4   60.77   11.42   1
   0   3  -4   25.13   11.48   1
   0  -3   4   20.95   12.96   1
   0   3   4   24.28    9.54   1
   0  -3  -4   27.06    9.86   1
   0   3  -4   34.08   10.28   1
   0  -3   4   21.49   10.21   1
   0   3   5  414.93   98.01   1
   0   3   5  360.55   99.07   1
   0  -3  -5  403.72   99.60   1
   0  -3  -5  428.77   98.01   1
   0  -3  -5  423.04   99.41   1
   0   3  -5  379.99   98.43   1
   0   3  -5  322.50   97.69   1
   0   3  -5  375.66   99.09   1
   0  -3   5  340.73   98.56   1
   0  -3   5  471.19  100.01   1
   0   3  -6  316.40   86.85   1
   0   3  -6  340.89   86.83   1
   0   3  -6  346.66   88.14   1
   0  -3   6  281.32   87.23   1
   0  -3   6  309.58   88.18   1
   0   3   6  374.29  126.53   1
   0   3   6  321.93  126.30   1
   0  -3  -6  324.48   82.40   1
   0  -3  -6  378.87  126.53   1
   0  -3  -6  389.51  126.35   1
   0   3   7   39.46   17.29   1
   0  -3  -7   42.63   15.93   1
   0   3  -7   33.01   14.80   1
   0   3  -7   46.50   16.23   1
   0  -3   7   31.85   17.07   1
   0   3   7   54.64   15.69   1
   0  -3  -7   40.10   13.37   1
   0  -3  -7   42.65   15.47   1
   0   3  -7   50.88   16.11   1
   0  -3   7   30.07   15.83   1
   0   3   8   90.65   24.66   1
   0  -3  -8   76.89   23.83   1
   0  -3  -8   72.24   24.86   1
   0   3  -8   92.31   25.50   1
   0  -3   8   63.47   23.78   1
   0   3   8   76.76   27.00   1
   0  -3  -8   84.22   26.49   1
   0   3  -8   65.61   19.63   1
   0   3  -8   49.03   26.31   1
   0  -3   8   47.11   26.56   1
   0   3   9    2.05    7.78   1
   0  -3  -9    1.49    7.87   1
   0  -3  -9    2.53    6.48   1
   0   3  -9    1.58    6.93   1
   0   3  -9    2.90    6.43   1
   0   3  -9   -0.38    6.58   1
   0  -3   9    3.64    6.21   1
   0  -3   9    1.19    6.91   1
   0   3   9    3.47    8.51   1
   0  -3  -9    4.29    8.71   1
   0   3  10 1636.36  377.23   1
   0  -3 -10 1423.11  377.28   1
   0  -3 -10 1480.43  372.35   1
   0   3 -10 1426.96  583.90   1
   0  -3  10 1759.45  584.20   1
   0   3  11  326.72  200.61   1
   0   3 -11  949.73  202.54   1
   0  -3  11 1216.29  202.43   1
   0  -3 -11  959.01  197.01   1
   0  -3 -11  747.73  303.72   1
   0   3 -12   54.10   21.70   1
   0  -3  12   36.55   20.70   1
   0   3  12   36.42   21.06   1
   0  -3 -12   43.28   28.05   1
   0  -3 -12   59.27   22.66   1
   0   3 -13   -1.19    9.52   1
   0   3 -13   -2.90   10.51   1
   0  -3  13    2.10    9.18   1
   0   3  13   -0.33   19.40   1
   0  -3 -13   -3.27   16.71   1
   0  -3 -13    0.07   17.93   1
   0   3 -14   62.31   28.78   1
   0  -3  14   71.32   27.55   1
   0   4   017501.89 2239.50   1
   0  -4   016771.85 2238.61   1
   0   4   0 4264.90 3464.73   1
   0  -4   0 4092.56 3465.02   1
   0  -4   0 9227.94 3464.75   1
   0   4   1 2368.12  610.59   1
   0  -4  -1 2325.34  610.40   1
   0   4  -1 2476.61  595.00   1
   0   4  -1 2195.40  596.24   1
   0  -4   1 2565.37  610.41   1
   0  -4   1 2813.83  596.21   1
   0   4  -1 2997.27  594.78   1
   0  -4   1 2326.40  938.35   1
   0   4   2  289.39   70.50   1
   0   4  -2  216.51   69.68   1
   0  -4   2  273.39   70.11   1
   0  -4   2  315.93   71.31   1
   0   4   2  265.13  100.13   1
   0  -4  -2  282.89   65.93   1
   0  -4  -2  266.21  100.78   1
   0  -4  -2  306.51  100.26   1
   0   4  -2  311.48   65.87   1
   0   4  -2  264.49  100.59   1
   0  -4   2  257.04  100.55   1
   0   4   3 2319.58  648.19   1
   0  -4  -3 2327.49  647.87   1
   0   4  -3 2837.03  648.18   1
   0  -4   3 2249.47  647.86   1
   0  -4   3 2543.88  633.47   1
   0   4   3 3222.39  996.25   1
   0   4   3 2883.99  996.33   1
   0  -4  -3 2502.20  996.56   1
   0  -4  -3 2996.32  996.28   1
   0   4  -3 2692.11  996.79   1
   0   4  -3 2644.50  996.45   1
   0  -4   3 2574.14  996.45   1
   0   4   4 1980.87  477.37   1
   0   4   4 1835.47  466.19   1
   0  -4  -4 2080.31  465.53   1
   0  -4  -4 1956.51  466.74   1
   0   4  -4 1926.36  476.52   1
   0   4  -4 1623.50  465.23   1
   0   4  -4 1695.68  466.66   1
   0  -4   4 2296.26  466.47   1
   0   4   4 1994.06  730.78   1
   0  -4  -4 2226.89  464.05   1
   0  -4   4 2067.78  730.90   1
   0  -4  -5  912.73  235.21   1
   0  -4  -5  975.62  229.96   1
   0   4  -5  979.90  234.17   1
   0   4  -5  938.98  231.37   1
   0  -4   5  987.39  230.72   1
   0  -4   5  990.64  231.50   1
   0   4   5  962.78  354.72   1
   0   4   5  893.75  354.57   1
   0  -4  -5  969.03  354.61   1
   0   4  -5  897.93  354.97   1
   0  -4  -6  366.18   97.51   1
   0   4  -6  350.31   96.01   1
   0   4  -6  334.82   97.12   1
   0  -4   6  250.82   95.87   1
   0   4   6  353.78  139.86   1
   0   4   6  340.81  139.75   1
   0  -4  -6  319.00  140.00   1
   0  -4  -6  426.44  139.90   1
   0   4  -6  502.55  140.39   1
   0  -4   6  498.26  140.29   1
   0   4   7   23.76   11.52   1
   0  -4  -7   16.21   11.43   1
   0   4   7   23.10   10.27   1
   0  -4  -7   27.65   11.72   1
   0  -4  -7   21.22    8.67   1
   0   4  -7   18.74    8.64   1
   0   4  -7   21.67    9.55   1
   0   4  -7   18.90    9.87   1
   0  -4   7   16.18    9.76   1
   0  -4   7   25.41   10.31   1
   0   4   8 1930.73  336.15   1
   0  -4  -8 1571.77  343.46   1
   0  -4  -8 1235.77  333.39   1
   0  -4  -8 1544.36  335.87   1
   0   4  -8 1363.69  340.64   1
   0   4  -8 1503.59  335.95   1
   0  -4   8 1202.56  333.71   1
   0   4   8 1406.44  518.67   1
   0   4  -8 1368.51  518.99   1
   0  -4   8 1042.89  518.48   1
   0   4   9  493.47  113.04   1
   0   4   9  371.55  112.99   1
   0  -4  -9  458.06  111.14   1
   0  -4  -9  466.44  112.92   1
   0   4  -9  398.92  112.48   1
   0  -4   9  367.76  111.02   1
   0  -4  -9  576.53  107.43   1
   0   4 -10   30.43   16.25   1
   0  -4  10   21.42   15.31   1
   0   4  10   30.70   15.77   1
   0  -4 -10   37.66   17.54   1
   0  -4 -10   25.73   13.56   1
   0   4  11    5.03    9.55   1
   0  -4 -11    2.45   10.59   1
   0  -4 -11    3.17   10.55   1
   0   4 -11    5.43   14.81   1
   0  -4  11    4.31   13.71   1
   0   4  12   20.07   20.03   1
   0  -4 -12    0.45   18.55   1
   0  -4 -12   32.97   20.02   1
   0   4 -12   27.99   19.88   1
   0  -4  12   70.90   19.91   1
   0   4  13    3.62  189.64   1
   0  -4 -13 1180.17  193.77   1
   0   4 -13 1273.79  192.88   1
   0  -4  13 1036.47  190.68   1
   0  -4 -13    1.88  182.84   1
   0   4 -14   -0.20   14.44   1
   0  -4  14    5.64   13.87   1
   0   5   0   -0.68    3.50   1
   0  -5   0   -0.55    4.84   1
   0  -5   0    0.40    1.26   1
   0  -5   0    0.67    1.24   1
   0   5   1 2015.52  496.26   1
   0  -5  -1 2002.87  496.02   1
   0   5  -1 2025.19  495.99   1
   0   5  -1 2046.14  483.13   1
   0  -5   1 2021.24  484.03   1
   0   5  -1 2079.49  760.25   1
   0  -5   1 2016.60  482.54   1
   0  -5   1 2043.67  760.18   1
   0   5   2    5.86    4.92   1
   0  -5  -2    6.86    5.89   1
   0   5  -2    4.77    4.94   1
   0   5  -2    4.29    4.82   1
   0   5  -2    4.12    2.71   1
   0  -5   2    9.69    5.44   1
   0  -5   2    5.23    2.55   1
   0  -5   2    5.85    2.95   1
   0   5  -3 5013.38 1217.57   1
   0   5  -3 4492.32 1218.61   1
   0  -5   3 5261.04 1218.21   1
   0  -5   3 5378.87 1218.69   1
   0   5   3 5244.26 1222.18   1
   0   5   3 6796.92 1930.46   1
   0   5   3 3967.62 1930.60   1
   0  -5  -3 5298.57 1222.14   1
   0  -5  -3 5757.67 1930.51   1
   0   5  -3 6139.62 1222.18   1
   0  -5   3 4123.74 1221.74   1
   0   5   4    4.14    5.64   1
   0   5  -4    3.95    4.77   1
   0   5  -4   -0.57    5.05   1
   0  -5   4    3.10    4.84   1
   0  -5   4    1.39    5.16   1
   0   5   4   10.54    2.98   1
   0   5   4    2.31    2.71   1
   0  -5  -4    3.77    5.23   1
   0  -5  -4    9.87    2.24   1
   0  -5  -4    2.44    2.12   1
   0   5  -4    4.24    6.06   1
   0   5   5    5.57    7.59   1
   0   5   5    6.57    6.69   1
   0  -5  -5    5.73    5.76   1
   0  -5  -5    3.47    6.48   1
   0   5  -5    6.43    6.81   1
   0   5  -5    9.15    6.58   1
   0  -5   5    7.43    7.09   1
   0   5   5    6.67    4.60   1
   0  -5  -5   33.75    8.10   1
   0   5  -5    9.36    5.89   1
   0  -5   5    5.21    5.17   1
   0  -5  -6 2639.96  697.27   1
   0   5  -6 2483.76  696.17   1
   0   5  -6 2310.97  679.24   1
   0   5   6 3488.69 1070.67   1
   0   5   6 3558.65 1070.66   1
   0  -5  -6 2717.99 1070.87   1
   0  -5  -6 2912.57 1070.57   1
   0   5  -6 2964.35 1070.74   1
   0  -5   6 3097.85 1070.99   1
   0  -5   6 2528.91 1070.73   1
   0   5   7  861.38  276.53   1
   0  -5  -7  914.50  281.18   1
   0  -5  -7 1083.29  274.34   1
   0   5  -7  807.17  279.48   1
   0   5  -7 1147.22  274.58   1
   0  -5   7 1004.29  276.61   1
   0   5   7 1117.94  424.57   1
   0  -5  -7 1054.01  424.49   1
   0   5  -7 1211.90  424.73   1
   0  -5   7 1747.93  425.28   1
   0   5   8  433.29  144.66   1
   0   5   8  658.18  145.48   1
   0  -5  -8  676.35  147.04   1
   0  -5  -8  654.17  143.64   1
   0  -5  -8  621.22  145.21   1
   0   5  -8  514.41  144.59   1
   0   5  -8  636.76  143.19   1
   0  -5   8  574.57  143.74   1
   0  -5   8  567.68  145.88   1
   0   5  -8  450.47  214.82   1
   0   5   9   47.38   23.63   1
   0  -5  -9   53.50   23.12   1
   0  -5  -9   47.25   22.33   1
   0   5  -9   74.16   23.54   1
   0  -5   9   58.93   22.10   1
   0   5   9   65.12   24.20   1
   0  -5  -9   66.44   23.67   1
   0   5  10   50.15   23.31   1
   0  -5 -10   40.30   23.38   1
   0  -5 -10   42.99   20.76   1
   0   5 -10   70.57   24.81   1
   0  -5  10   71.92   24.44   1
   0   5 -11  104.56   31.48   1
   0  -5  11   94.39   30.75   1
   0   5  11   73.67   35.77   1
   0  -5 -11   88.70   26.62   1
   0  -5 -11   73.04   34.73   1
   0   5  12   -1.73   50.00   1
   0  -5 -12  204.78   52.28   1
   0   5 -12  213.44   51.14   1
   0  -5  12  244.79   50.04   1
   0   5  13    2.17   46.41   1
   0  -5 -13  162.98   49.31   1
   0   5 -13  238.57   49.65   1
   0  -5  13  290.44   47.82   1
   0  -5 -13  -14.35   42.03   1
   0  -5  14   16.89   15.62   1
   0   5 -14   -7.34   21.16   1
   0   6   0 2521.50  504.96   1
   0   6   0 2225.20  794.66   1
   0  -6   0 2289.24  504.65   1
   0  -6   0 1444.59  794.58   1
   0  -6   0 2380.43  794.55   1
   0   6   1   -1.03    4.59   1
   0   6  -1    0.79    4.62   1
   0  -6  -1    3.12    5.81   1
   0   6  -1    2.25    1.76   1
   0   6  -1    3.90    1.87   1
   0  -6   1    1.94    6.30   1
   0  -6   1    1.91    1.85   1
   0  -6   1    3.84    1.74   1
   0   6   2 1108.32  270.38   1
   0  -6  -2 1036.39  270.08   1
   0   6  -2  970.45  263.79   1
   0  -6   2 1040.07  269.51   1
   0   6  -2  846.37  260.87   1
   0   6  -2  908.15  409.52   1
   0  -6   2 1450.10  409.93   1
   0  -6   2 1361.51  409.69   1
   0  -6  -3    5.37    6.46   1
   0   6  -3    7.12    5.85   1
   0   6  -3    5.76    5.49   1
   0  -6   3    3.31    5.57   1
   0  -6   3    6.49    5.05   1
   0  -6   3    7.39    5.62   1
   0   6   3    2.05    6.78   1
   0   6   3    1.29    0.44   1
   0   6   3    1.60    0.44   1
   0   6  -3    8.41    3.88   1
   0  -6  -4 7456.18 1862.94   1
   0   6  -4 7809.87 1862.35   1
   0   6  -4 7723.79 1812.53   1
   0  -6   4 6534.07 1813.98   1
   0   6   4 7931.10 1821.65   1
   0   6   4 8786.47 2879.22   1
   0   6   4 7070.59 2879.16   1
   0  -6  -4 7553.90 2879.21   1
   0   6  -4 9163.61 2879.75   1
   0  -6   4 7113.55 2879.81   1
   0  -6  -5  928.29  286.89   1
   0   6  -5 1009.69  286.63   1
   0   6   5 1160.71  277.44   1
   0   6   5 1282.81  434.52   1
   0   6   5  987.03  434.49   1
   0  -6  -5 1080.51  434.42   1
   0   6  -5 1070.39  435.12   1
   0   6  -5 1491.71  435.05   1
   0  -6   5 1120.74  435.06   1
   0  -6   5 1446.93  435.09   1
   0   6  -6  190.94   54.53   1
   0  -6   6  150.73   52.77   1
   0   6   6  203.89   71.20   1
   0   6   6  187.08   71.16   1
   0  -6  -6  208.72   48.23   1
   0  -6  -6  225.99   71.12   1
   0   6  -6  218.26   48.16   1
   0   6  -6  145.09   71.54   1
   0  -6   6  252.76   71.85   1
   0   6   7   11.71    9.13   1
   0   6   7    6.85    9.11   1
   0  -6  -7   11.32    8.80   1
   0   6  -7   10.32    8.98   1
   0   6  -7   13.62    7.99   1
   0   6  -7    9.30    8.96   1
   0  -6   7    9.49    8.28   1
   0  -6   7    9.78    9.13   1
   0  -6  -7    8.45   10.05   1
   0  -6  -8  431.75   91.76   1
   0   6  -8  388.94   90.91   1
   0  -6   8  342.57   89.26   1
   0  -6   8  257.97   91.60   1
   0   6   8  422.87  128.95   1
   0   6   8  361.97  128.56   1
   0  -6  -8  376.69  128.49   1
   0   6  -8  282.24   84.05   1
   0   6  -8  290.66  128.74   1
   0   6   9 2684.16  459.65   1
   0   6   9 1409.53  460.04   1
   0  -6  -9 1906.04  459.99   1
   0   6  -9 1600.40  459.07   1
   0  -6   9 1758.43  457.92   1
   0  -6  -9 2190.55  455.31   1
   0   6  10  166.14   49.14   1
   0  -6 -10  124.83   48.71   1
   0  -6 -10  168.95   42.03   1
   0   6 -10  187.40   60.02   1
   0  -6  10  142.38   59.56   1
   0   6  11  581.33  146.44   1
   0  -6 -11  522.35  146.67   1
   0   6 -11  594.19  146.33   1
   0  -6  11  604.30  145.69   1
   0  -6 -11  544.92  139.60   1
   0   6 -12   -4.29   11.55   1
   0  -6  12    3.47    9.57   1
   0   6  12   -0.87   16.52   1
   0  -6 -12   -0.49   18.25   1
   0  -6 -12    1.40   18.64   1
   0   6 -13  467.50  173.72   1
   0  -6  13  460.03  173.73   1
   0   7   0    0.75    6.50   1
   0   7   0    0.45    0.45   1
   0   7   0    5.98    1.11   1
   0  -7   0   -0.51    7.32   1
   0  -7   0    0.51    1.48   1
   0  -7   0   -0.18    0.57   1
   0  -7  -1  469.68  122.94   1
   0  -7   1  560.59  123.59   1
   0   7   1  556.57  117.71   1
   0   7  -1  538.92  117.51   1
   0   7  -1  505.13  181.73   1
   0  -7   1  337.87  181.58   1
   0  -7   1  502.60  181.65   1
   0   7   2  699.08  182.63   1
   0  -7  -2  766.99  182.69   1
   0   7  -2  782.28  182.54   1
   0  -7   2  727.87  178.91   1
   0   7  -2  705.94  273.27   1
   0   7  -2  716.73  272.97   1
   0  -7   2  768.01  174.88   1
   0  -7   2  730.21  273.00   1
   0  -7  -3 4422.16 1098.67   1
   0   7  -3 3508.60 1097.54   1
   0   7  -3 4050.25 1069.06   1
   0  -7   3 4354.29 1069.69   1
   0  -7   3 4786.94 1071.52   1
   0   7   3 4772.07 1072.92   1
   0   7  -3 4873.23 1693.96   1
   0  -7   3 5736.38 1072.68   1
   0  -7  -4 1282.70  267.28   1
   0  -7   4  989.92  265.87   1
   0   7   4 1192.30  257.27   1
   0   7   4  402.47  401.98   1
   0   7   4  973.20  402.10   1
   0  -7  -4 1184.44  402.15   1
   0  -7  -4  989.64  402.59   1
   0   7  -4 1076.73  257.18   1
   0   7  -4 1124.44  403.10   1
   0   7  -4 1426.60  402.93   1
   0  -7   4 1131.82  403.02   1
   0  -7   4 1206.69  402.80   1
   0   7   5  134.27   41.57   1
   0  -7  -5  152.12   41.70   1
   0   7  -5  133.88   41.20   1
   0   7  -5  161.76   43.12   1
   0  -7   5  150.26   41.45   1
   0   7   5  100.20   52.89   1
   0   7   5  151.97   52.92   1
   0  -7  -5  168.52   52.66   1
   0   7  -5  133.83   53.72   1
   0  -7   5  171.25   53.71   1
   0   7  -6    6.44    7.10   1
   0   7  -6    7.68    8.14   1
   0  -7   6    5.26    8.29   1
   0   7   6    9.58   11.23   1
   0   7   6    5.67    7.23   1
   0   7   6   10.36    6.97   1
   0  -7  -6    9.38    9.77   1
   0  -7  -6    8.95    6.21   1
   0   7  -6    8.16    8.25   1
   0  -7   6   14.61    7.57   1
   0  -7  -7  102.18   31.32   1
   0   7  -7   84.74   30.19   1
   0   7  -7  109.93   30.96   1
   0   7  -7   97.66   32.52   1
   0  -7   7  103.24   31.20   1
   0  -7   7   52.26   32.82   1
   0   7   7  127.92   37.91   1
   0   7   7   97.18   37.18   1
   0  -7  -7  116.52   37.41   1
   0   7   8 5412.57 1224.59   1
   0  -7  -8 6367.49 1224.86   1
   0   7   8 5640.50 1935.21   1
   0  -7  -8 4937.95 1225.70   1
   0   7  -8 4958.73 1935.36   1
   0  -7   8 4260.52 1935.38   1
   0  -7   9  701.39  205.35   1
   0   7   9  853.61  310.34   1
   0  -7  -9  794.49  199.40   1
   0  -7  -9  853.66  310.19   1
   0   7  -9  927.24  310.34   1
   0   7  10  950.88  282.35   1
   0  -7 -10  984.91  282.97   1
   0   7 -10 1259.76  283.22   1
   0  -7  10 1484.16  282.65   1
   0  -7 -10 1056.09  276.67   1
   0   7  11   -2.56   22.85   1
   0  -7 -11   -3.90   23.16   1
   0  -7 -11   67.64   25.21   1
   0   7 -11   73.30   24.79   1
   0  -7  11  118.21   24.53   1
   0   7  12   -2.55   11.59   1
   0  -7 -12   -1.43   14.73   1
   0  -7 -12   -1.24   13.34   1
   0   7 -12    5.74   11.18   1
   0  -7  12   -3.70    9.37   1
   0   7 -13   20.63   21.77   1
   0  -7  13   22.79   20.24   1
   0   8   0 1786.98  375.05   1
   0   8   0 1517.16  588.48   1
   0  -8   0 1483.75  374.65   1
   0   8   1  738.70  166.17   1
   0  -8  -1  706.34  165.44   1
   0  -8   1  763.04  165.83   1
   0   8  -1  651.41  158.73   1
   0   8  -1  702.32  246.78   1
   0  -8   1  855.57  246.83   1
   0  -8   1  190.65  246.20   1
   0  -8  -2 1205.57  265.83   1
   0   8  -2 1209.49  265.82   1
   0   8  -2 1090.18  261.40   1
   0  -8   2  648.64  261.20   1
   0   8   2 1230.82  256.69   1
   0  -8   2 1082.47  256.20   1
   0  -8   2 1182.15  401.61   1
   0   8   3   20.78   11.59   1
   0  -8  -3   14.62   10.74   1
   0   8  -3   20.66   11.38   1
   0  -8   3   31.75   10.88   1
   0  -8   3   21.54   10.85   1
   0   8  -3   20.32    9.07   1
   0   8  -3   24.27    8.57   1
   0  -8   3   22.36    8.58   1
   0   8  -4   79.31   29.95   1
   0   8  -4   98.83   32.21   1
   0  -8   4  117.90   30.44   1
   0  -8   4  110.55   31.19   1
   0   8   4  105.05   27.60   1
   0  -8  -4  104.39   27.46   1
   0   8  -4  108.66   37.83   1
   0  -8   4   91.94   37.55   1
   0   8   5 2735.26  551.37   1
   0  -8  -5 2937.04  551.67   1
   0   8  -5 2729.12  538.73   1
   0  -8   5 2681.08  537.21   1
   0   8   5  347.07  842.11   1
   0   8   5 1046.93  842.05   1
   0  -8  -5 2352.44  842.27   1
   0  -8  -5 2363.53  842.41   1
   0   8  -5 2810.29  535.67   1
   0   8  -5 2700.28  843.40   1
   0   8  -6   22.70   11.25   1
   0   8  -6   19.70   10.62   1
   0   8  -6   22.79   11.23   1
   0  -8   6   19.98   10.36   1
   0  -8   6   11.85   11.53   1
   0   8   6   21.49   13.44   1
   0   8   6    8.47    8.08   1
   0   8   6   13.78    6.80   1
   0  -8  -6   19.24   11.76   1
   0  -8  -6   15.98    6.96   1
   0  -8  -7  288.78   68.98   1
   0   8  -7  248.53   69.42   1
   0  -8   7  297.77   68.42   1
   0   8   7  267.26   94.24   1
   0   8   7  261.01   93.94   1
   0  -8  -7  291.05   93.77   1
   0   8  -7  177.88   94.31   1
   0  -8  -8  517.89  124.54   1
   0   8   8  481.81  179.68   1
   0   8   8  342.50  179.27   1
   0  -8  -8  456.14  179.12   1
   0   8  -8  589.80  179.97   1
   0  -8   8  482.29  179.78   1
   0   8   9  415.10  221.42   1
   0  -8  -9  433.11  142.94   1
   0  -8  -9  489.44  221.08   1
   0   8  -9  570.22  221.51   1
   0  -8   9  967.95  222.34   1
   0  -8 -10 1086.26  267.66   1
   0   8  10  883.96  401.08   1
   0  -8 -10  969.52  400.71   1
   0   8 -10 1356.24  401.14   1
   0  -8  10 1088.92  400.83   1
   0   8  11   -2.46   32.06   1
   0   8 -11  142.05   31.47   1
   0  -8  11  166.84   29.99   1
   0  -8 -11   -1.71   23.14   1
   0  -8 -11   68.49   35.21   1
   0   8 -12   19.90   16.67   1
   0  -8  12   30.57   14.98   1
   0  -8 -12    2.28   15.00   1
   0   8 -13  229.45   67.22   1
   0  -8  13  221.42   64.74   1
   0  -9   0    4.28    6.64   1
   0   9   0    0.61    8.07   1
   0  -9  -1  800.73  166.24   1
   0   9   1  822.53  158.79   1
   0   9  -1  645.90  158.71   1
   0   9  -1  833.07  246.03   1
   0  -9   1  840.92  158.73   1
   0  -9   1  560.50  245.83   1
   0  -9   1  172.72  245.56   1
   0   9   2 1366.42  325.52   1
   0  -9  -2 1265.95  324.24   1
   0   9  -2 1474.36  318.91   1
   0  -9   2 1305.86  323.92   1
   0  -9   2  737.89  318.54   1
   0   9  -2 1656.68  314.55   1
   0  -9   2 1529.48  493.06   1
   0  -9   3    5.26    7.28   1
   0   9   3    3.98    9.42   1
   0  -9  -3    5.31    9.51   1
   0   9  -3    9.22    9.19   1
   0   9  -3    4.57    5.47   1
   0  -9   3    8.51    5.70   1
   0  -9   3    5.13    6.91   1
   0   9   4   66.23   23.57   1
   0   9  -4   53.27   22.06   1
   0  -9   4   66.80   21.99   1
   0  -9   4   81.09   24.07   1
   0  -9  -4   62.36   19.48   1
   0   9  -4   81.42   24.94   1
   0  -9   4   56.29   25.10   1
   0   9  -5   81.99   33.74   1
   0   9  -5  114.38   36.40   1
   0   9   5  120.93   31.89   1
   0  -9  -5  115.65   30.92   1
   0   9  -5  109.93   43.46   1
   0  -9   5  158.27   43.26   1
   0  -9   5  103.69   43.22   1
   0  -9  -6  268.76   64.96   1
   0   9  -6  228.99   63.97   1
   0  -9   6  190.18   65.41   1
   0   9   6  206.74   59.75   1
   0   9  -6  282.15   88.13   1
   0  -9   6  242.40   88.03   1
   0   9   7  110.53  300.81   1
   0   9   7  260.13  300.81   1
   0  -9  -7 1056.15  194.67   1
   0  -9  -7  876.87  301.19   1
   0  -9  -7  850.40  301.17   1
   0   9  -7 1397.30  302.65   1
   0  -9   7 1134.97  302.30   1
   0  -9  -8   95.97   25.90   1
   0   9  -8  126.51   27.81   1
   0  -9   8  108.76   27.06   1
   0   9   8    0.07   25.66   1
   0  -9  -8   56.53   26.04   1
   0  -9  -8   62.46   25.72   1
   0  -9  -9  170.31   43.61   1
   0   9   9   12.38   53.89   1
   0  -9  -9  129.94   54.14   1
   0   9  -9  224.10   56.16   1
   0  -9   9  204.28   55.79   1
   0  -9 -10   50.07   31.78   1
   0  -9 -10   -0.39   25.27   1
   0   9 -10  107.75   37.74   1
   0  -9  10  166.81   37.73   1
   0  -9 -11   -7.19   13.54   1
   0   9 -11   38.53   18.71   1
   0  -9  11   16.85   16.28   1
   0   9 -12   15.25   18.25   1
   0  -9  12   22.14   16.64   1
   0  10   0   75.41   25.68   1
   0 -10   0   80.38   24.94   1
   0  10   1    1.78    6.66   1
   0 -10  -1    0.40    8.20   1
   0 -10   1    1.41    7.19   1
   0  10  -1    4.93    8.76   1
   0  10  -1    5.15    4.02   1
   0  10  -1    4.74    3.40   1
   0 -10   1   -0.36    5.26   1
   0 -10   1    3.21    5.25   1
   0  10  -2  977.98  257.39   1
   0 -10   2  895.53  256.09   1
   0  10   2 1149.16  248.49   1
   0 -10  -2 1076.45  248.09   1
   0  10  -2 1252.29  387.92   1
   0 -10   2  982.30  387.78   1
   0 -10   2  955.55  387.64   1
   0  10  -3   23.69   13.96   1
   0 -10   3   30.07   13.72   1
   0 -10   3   36.87   14.99   1
   0  10   3   26.97   13.85   1
   0 -10  -3   29.62   13.04   1
   0  10  -3   34.52   15.65   1
   0 -10   3   40.04   14.06   1
   0 -10  -4 1028.28  218.67   1
   0  10  -4  772.62  218.19   1
   0  10  -4  975.36  215.58   1
   0 -10   4  915.40  216.77   1
   0 -10   4  627.08  215.21   1
   0  10   4  872.07  209.77   1
   0 -10   4  954.40  326.39   1
   0  10   5  280.41   85.59   1
   0  10  -5  353.47   86.14   1
   0 -10   5  381.73   86.43   1
   0 -10  -5  297.67   79.07   1
   0 -10   5  288.38  120.10   1
   0 -10  -6  279.17   77.99   1
   0  10  -6  257.86   79.68   1
   0 -10   6  341.44   79.56   1
   0 -10  -7   19.56   12.60   1
   0  10  -7   15.03   13.92   1
   0 -10   7   19.00   12.14   1
   0 -10  -8    3.01    9.17   1
   0  10  -8    0.26   12.87   1
   0 -10   8   -1.18   13.91   1
   0 -10  -9  484.06   72.48   1
   0  10  -9  530.36   73.46   1
   0 -10   9  395.17   72.03   1
   0  10   9    0.10   94.98   1
   0 -10  -9  111.66   95.03   1
   0 -10 -10    5.44   74.88   1
   0  10 -10  387.71  116.18   1
   0 -10  10  409.28  116.35   1
   0 -10 -11   -2.41   13.05   1
   0  10 -11   19.25   16.70   1
   0 -10  11   19.13   15.85   1
   0  11   0    3.24    6.29   1
   0 -11   0   -0.37    7.64   1
   0 -11  -1  145.80   29.08   1
   0  11  -1  123.66   29.36   1
   0  11   1  134.97   25.76   1
   0  11  -1  106.40   31.76   1
   0  11  -1  122.69   32.01   1
   0 -11   1  128.33   25.16   1
   0 -11   1    1.32   31.79   1
   0 -11   1    1.72   31.71   1
   0 -11  -2  301.84   61.55   1
   0  11  -2  239.60   61.13   1
   0 -11   2  251.95   59.62   1
   0  11   2  225.47   56.00   1
   0  11  -2  242.89   81.89   1
   0 -11   2   99.19   81.82   1
   0 -11   2  241.37   81.99   1
   0  11   3  373.13  106.32   1
   0 -11  -3  497.92  106.06   1
   0  11  -3  288.97  105.51   1
   0  11  -3  522.64  162.80   1
   0 -11   3  409.67  105.53   1
   0 -11   3  478.50  162.70   1
   0 -11   3  459.91  162.46   1
   0  11  -4    0.47    9.71   1
   0 -11   4    0.62    7.33   1
   0 -11   4   -0.77    6.74   1
   0 -11  -4   -0.31   11.14   1
   0 -11   4   -2.98   12.78   1
   0 -11  -5  326.27   88.72   1
   0  11  -5  360.47   89.38   1
   0 -11   5  242.22   89.85   1
   0 -11   5  377.04  124.76   1
   0 -11  -6  773.49  214.79   1
   0  11  -6 1044.24  321.10   1
   0 -11   6  737.23  320.50   1
   0 -11  -7  214.05   60.38   1
   0 -11   7  229.49   61.44   1
   0  11  -7  209.86   81.69   1
   0 -11  -8    9.43   10.59   1
   0  11  -8   10.75   14.01   1
   0 -11   8    5.71   13.92   1
   0 -11  -9   -0.09   12.49   1
   0  11  -9   18.49   15.67   1
   0 -11   9   21.68   15.62   1
   0  11 -10    0.63   24.45   1
   0 -11  10  153.32   26.05   1
   0 -11 -10   -2.59   20.11   1
   0  11 -11    2.84  122.01   1
   0 -11  11  835.50  123.87   1
   0 -12   0  686.13  164.69   1
   0 -12  -1  202.84   44.85   1
   0 -12   1  151.85   44.04   1
   0 -12  -2  448.24   82.41   1
   0  12  -2  342.11  113.77   1
   0  12  -2  398.63  113.89   1
   0 -12   2  394.52   75.93   1
   0 -12   2   94.87  113.71   1
   0 -12   2  225.53  113.89   1
   0 -12  -3 1141.99  206.42   1
   0 -12   3  159.63  203.94   1
   0  12  -3  912.28  306.09   1
   0 -12   3 1306.03  197.06   1
   0 -12   3  481.94  305.83   1
   0 -12   4  891.49  216.68   1
   0 -12  -4  890.20  208.77   1
   0  12  -4  991.17  325.44   1
   0 -12   4  941.11  325.53   1
   0 -12   4  622.21  324.95   1
   0 -12  -5  177.14   49.36   1
   0  12  -5  177.49   52.76   1
   0 -12   5  162.85   51.39   1
   0 -12  -6   15.66   14.18   1
   0  12  -6   18.38   22.76   1
   0 -12   6    9.79   16.47   1
   0 -12  -7  375.23   93.02   1
   0  12  -7  396.44  140.56   1
   0 -12   7  357.61  140.59   1
   0 -12  -8    2.62   14.78   1
   0  12  -8    2.89   15.01   1
   0 -12   8   40.85   16.41   1
   0 -12  -9    1.74   12.47   1
   0 -12   9    0.16   12.67   1
   0  12  -9    1.97   16.62   1
   0  12 -10   -0.23   56.73   1
   0 -12  10  353.13   59.02   1
   0 -13   0   -0.75   12.51   1
   0 -13   1  107.04   30.62   1
   0 -13  -1   91.37   28.45   1
   0 -13  -2  110.84   24.08   1
   0 -13   2   97.81   23.26   1
   0 -13   2   -0.55   22.08   1
   0 -13   3   12.96   11.76   1
   0 -13  -3   11.00   13.38   1
   0  13  -3   11.60   10.40   1
   0  13  -3   10.92    8.35   1
   0 -13   3    2.62   12.56   1
   0 -13   3    0.13   10.92   1
   0 -13  -4  583.88  129.67   1
   0  13  -4  550.98  186.73   1
   0 -13   4  568.89  121.27   1
   0 -13   4  353.09  186.77   1
   0 -13  -5  456.81  102.67   1
   0  13  -5  533.60  156.75   1
   0 -13   5  280.73  156.46   1
   0 -13  -6  258.99   59.22   1
   0  13  -6  280.07   79.65   1
   0 -13   6  112.43   79.44   1
   0 -13  -7    4.67   14.19   1
   0  13  -7    3.47   16.69   1
   0 -13   7   27.07   20.66   1
   0 -13  -8    0.05   18.00   1
   0  13  -8    0.41   17.41   1
   0 -13   8   27.00   21.00   1
   0  13  -9    2.28   13.98   1
   0 -13  -9    3.37   19.75   1
   0 -13   9   11.41   20.98   1
   0 -14   0  951.43  235.63   1
   0 -14  -1   15.64   14.02   1
   0 -14   1   20.30   13.05   1
   0 -14  -2   -1.13   13.30   1
   0 -14   2    7.52   14.81   1
   0 -14  -3   54.05   17.48   1
   0 -14   3   59.34   16.74   1
   0  14  -3   24.20   12.41   1
   0 -14   3    2.60   13.86   1
   0 -14  -4  200.27   39.53   1
   0  14  -4  121.94   46.55   1
   0 -14   4  213.73   34.71   1
   0 -14   4    2.96   46.77   1
   0 -14  -5   75.76   22.09   1
   0  14  -5   58.33   19.76   1
   0 -14   5   11.63   25.20   1
   0 -14  -6    2.94   13.04   1
   0  14  -6   -4.95   11.30   1
   0 -14   6   -0.29   11.73   1
   0 -14  -7    1.53   17.47   1
   0  14  -7    6.26   17.78   1
   0 -14   7    6.22   19.01   1
   0 -14  -8    2.98   15.02   1
   0 -15   0    8.09   13.15   1
   0 -15  -1    3.98   11.66   1
   0 -15   1    5.10   11.52   1
   0 -15  -2   32.22   17.05   1
   0 -15   2   21.02   16.90   1
   0 -15  -3  694.47  182.96   1
   0 -15   3  748.99  174.68   1
   0 -15  -4   20.06   14.97   1
   0 -15  -5    5.01   12.65   1
   0 -15  -6    2.56   14.65   1
   0 -15  -7   13.14   21.22   1
   0 -16   0   16.74   13.77   1
   0 -16  -1   41.23   17.85   1
   0 -16   1   39.65   19.99   1
   0 -16   2  379.06   91.84   1
   0 -16  -2  325.70   86.57   1
   0 -16   3  189.03   51.39   1
   0 -16  -3  173.56   48.29   1
   0 -16  -4    2.00   11.48   1
   0 -16  -5    2.93   12.41   1
   0 -17   0    2.07   16.64   1
   0 -17  -1   35.06   18.12   1
   0 -17   1   35.41   19.10   1
   0 -17   2   -1.32   13.49   1
   0 -17  -2   -0.33   14.58   1
   0 -17   3  270.72   37.79   1
   0 -17  -3   -2.54   30.30   1
   1   0   1    0.76    2.36   1
  -1   0  -1    2.57    2.70   1
   1   0   1    1.14    2.65   1
  -1   0  -1    0.08    1.02   1
  -1   0  -1    1.35    2.00   1
   1   0   2  779.79  165.90   1
  -1   0  -2  589.44  165.86   1
   1   0   2  618.47  252.04   1
  -1   0  -2  714.40  252.22   1
   1   0   3    1.39    2.72   1
   1   0   3    0.69    2.42   1
  -1   0  -3    0.95    2.30   1
  -1   0  -3   -0.17    2.55   1
   1   0   4 2475.38  621.51   1
  -1   0  -4 2147.96  621.25   1
   1   0   4 3007.26  977.83   1
  -1   0  -4 2799.23  977.86   1
   1   0   5    0.90    3.49   1
   1   0   5    0.65    3.92   1
  -1   0  -5    2.05    3.32   1
  -1   0  -5   -1.20    3.45   1
   1   0   6    4.72    6.95   1
  -1   0  -6    6.89    6.38   1
   1   0   6    9.80    5.89   1
  -1   0  -6    0.46    5.58   1
   1   0   7   -0.21    4.06   1
   1   0   7   -1.54    4.86   1
  -1   0  -7   -0.66    4.28   1
  -1   0  -7    0.11    3.84   1
   1   0   8 2414.42  408.28   1
   1   0   8 1494.75  408.98   1
  -1   0  -8 1605.64  405.73   1
  -1   0  -8 1291.27  407.70   1
   1   0   9    0.09    6.51   1
  -1   0  -9    1.20    7.12   1
  -1   0  -9   -0.09    7.55   1
  -1   0  -9    1.21    5.96   1
  -1   0  -9    3.47   10.43   1
   1   0  10  445.99  108.43   1
  -1   0 -10  352.37  108.66   1
  -1   0 -10  479.57  102.93   1
  -1   0 -11   -1.67    8.81   1
  -1   0 -11    3.00    9.53   1
   1   0  11   -0.41   12.91   1
   1   0  12   48.04   19.71   1
  -1   0 -12    7.12   19.27   1
  -1   0 -12   56.86   21.53   1
   1   0  13    2.60   13.75   1
  -1   0 -13   -1.32   26.74   1
  -1   0 -13    6.99   17.40   1
   1   0  14    0.95   12.02   1
  -1   0 -14   -4.74   12.59   1
   1   1   0 1243.90  339.98   1
  -1  -1   0 1382.42  340.54   1
  -1   1   0 1525.13  339.89   1
   1  -1   0 1292.13  339.25   1
   1   1   0 1360.70  335.42   1
   1   1   0 1146.17  528.24   1
  -1  -1   0 1381.49  528.18   1
  -1   1   0 1147.75  335.51   1
  -1   1   0 1481.73  528.00   1
   1  -1   0 1707.31  335.73   1
   1  -1   0 2019.77  528.16   1
  -1   1  -110344.89 3012.83   1
  -1   1  -1 8077.41 2933.00   1
   1  -1   110490.52 2933.55   1
   1   1   1 9797.03 2949.65   1
   1   1   112115.39 4666.32   1
   1   1   115009.12 4666.53   1
  -1  -1  -1 9314.99 2949.60   1
  -1  -1  -111432.58 4666.42   1
  -1  -1  -113035.81 4666.43   1
  -1   1  -114920.55 4666.71   1
   1  -1   117716.94 2949.84   1
   1  -1   115811.65 4666.72   1
   1   1   2 5811.92  844.55   1
   1   1   2 2826.11  843.02   1
  -1  -1  -2 3142.01  864.44   1
  -1  -1  -2 4714.39  843.05   1
  -1  -1  -2 3291.54  843.99   1
  -1   1  -2 3196.17  863.74   1
  -1   1  -2 3130.38  842.25   1
  -1   1  -2 3409.65  843.07   1
   1  -1   2 2790.40  843.50   1
   1   1   3 5028.06 1521.35   1
  -1  -1  -3 6857.03 1520.94   1
  -1  -1  -3 5911.29 1521.42   1
  -1   1  -3 6969.34 1521.66   1
  -1   1  -3 5760.58 1521.60   1
   1  -1   3 8168.32 1522.02   1
   1  -1   3 5765.19 1521.71   1
  -1   1  -3 7341.16 1527.28   1
   1   1   4  598.94  144.84   1
   1   1   4  406.39  144.53   1
  -1  -1  -4  728.93  144.50   1
  -1  -1  -4  595.24  144.47   1
  -1   1  -4  464.10  144.22   1
  -1   1  -4  536.57  139.07   1
  -1   1  -4  686.53  217.23   1
   1  -1   4  505.82  216.99   1
   1  -1   4  693.30  217.10   1
   1   1   5  417.19   86.67   1
   1   1   5  377.70   86.89   1
  -1  -1  -5  271.30   84.84   1
  -1  -1  -5  378.69   86.36   1
  -1   1  -5  272.33   84.85   1
  -1   1  -5  255.36   86.05   1
   1  -1   5  305.11   86.00   1
   1  -1   5  393.08   87.46   1
  -1   1  -5  435.53   80.79   1
   1   1   6  743.62  171.97   1
  -1  -1  -6  786.16  170.22   1
  -1  -1  -6  536.94  170.54   1
  -1   1  -6  623.31  170.17   1
   1  -1   6  652.70  172.26   1
   1   1   6  672.74  257.51   1
  -1  -1  -6  665.24  165.03   1
  -1   1  -6  892.62  165.32   1
  -1   1  -6  652.12  257.56   1
   1  -1   6  724.78  257.64   1
   1   1   7  281.01   79.61   1
   1   1   7  325.57   80.05   1
  -1  -1  -7  309.14   78.02   1
  -1  -1  -7  266.24   79.28   1
  -1   1  -7  275.13   77.94   1
  -1   1  -7  280.84   79.26   1
   1  -1   7  295.86   79.53   1
   1  -1   7  345.33   80.16   1
  -1  -1  -7  321.63   73.23   1
  -1   1  -7  329.89   73.15   1
   1   1   8    1.30    6.81   1
  -1  -1  -8    9.01    7.11   1
  -1  -1  -8    2.46    5.58   1
  -1   1  -8    1.36    6.30   1
  -1   1  -8    1.94    5.65   1
  -1   1  -8    3.52    6.48   1
   1  -1   8    1.04    6.88   1
   1   1   8    5.82    8.49   1
  -1  -1  -8    3.19    7.41   1
   1  -1   8    8.89    7.84   1
   1   1   9  496.38  173.55   1
   1   1   9  389.80  173.74   1
  -1  -1  -9  632.96  172.47   1
  -1  -1  -9  710.19  173.85   1
  -1   1  -9  659.94  174.16   1
  -1   1  -9  864.94  174.14   1
   1  -1   9  780.94  173.93   1
  -1  -1  -9  818.48  168.23   1
  -1   1  -9  868.91  261.38   1
   1  -1   9  737.07  260.96   1
   1   1  10   14.16   11.03   1
  -1  -1 -10   12.99   11.53   1
  -1   1 -10   10.83   11.47   1
   1  -1  10   12.02   10.79   1
  -1  -1 -10    6.51   13.14   1
  -1   1 -11 1230.45  378.79   1
   1   1  11 1431.14  573.94   1
  -1  -1 -11 1413.42  366.21   1
  -1  -1 -11 1633.99  574.05   1
  -1   1 -11 1910.98  574.25   1
   1  -1  11 1416.78  573.97   1
   1   1  12  536.81  108.86   1
  -1  -1 -12   -1.78  108.48   1
  -1  -1 -12  484.94  109.79   1
  -1   1 -12  159.59  108.39   1
  -1   1 -12  501.37  109.36   1
   1  -1  12  497.92  108.04   1
  -1   1 -13    1.95   25.45   1
   1   1  13   68.65   27.99   1
  -1  -1 -13   -6.90   31.95   1
  -1  -1 -13  100.94   30.47   1
  -1   1 -13   78.24   29.78   1
   1  -1  13   85.53   28.11   1
   1   1  14    8.31   15.76   1
  -1  -1 -14   13.91   20.32   1
  -1   1 -14   17.86   22.73   1
   1  -1  14    8.45   22.22   1
   1   2   0  129.43   35.02   1
   1   2   0   51.13   36.18   1
  -1  -2   0  119.60   35.61   1
  -1   2   0  156.67   35.64   1
  -1   2   0  144.30   37.26   1
  -1   2   0  132.75   36.93   1
   1  -2   0  141.11   37.20   1
   1  -2   0  132.60   37.51   1
   1   2   0  171.66   46.05   1
  -1  -2   0  131.06   31.03   1
  -1  -2   0  125.79   46.08   1
   1  -2   0  130.70   31.33   1
   1   2   1 4169.41  950.12   1
  -1  -2  -1 3898.93  950.28   1
  -1   2  -1 4083.15  949.63   1
   1  -2   1 3009.98  972.95   1
   1  -2   1 4282.25  950.15   1
   1   2   1 3186.30  950.19   1
   1   2   1 4098.71 1501.06   1
  -1  -2  -1 4098.90  950.32   1
  -1  -2  -1 4457.07 1501.16   1
  -1   2  -1 3501.40  950.24   1
  -1   2  -1 4471.02 1501.38   1
   1  -2   1 4550.39 1501.45   1
   1   2   2   86.41   28.17   1
  -1  -2  -2  108.48   28.36   1
  -1   2  -2   99.85   27.65   1
   1  -2   2   89.00   26.30   1
   1  -2   2   78.66   28.33   1
   1  -2   2   96.56   28.45   1
   1   2   2   86.42   23.04   1
  -1  -2  -2   83.72   22.96   1
  -1  -2  -2   95.49   33.23   1
  -1   2  -2  130.14   23.36   1
  -1   2  -2   75.64   33.55   1
   1   2   3 4012.58  758.53   1
   1   2   3 2689.63  757.80   1
  -1  -2  -3 3073.19  757.35   1
  -1  -2  -3 2639.95  758.35   1
  -1   2  -3 2011.12  757.94   1
  -1  -2  -3 2421.58  757.61   1
  -1   2  -3 2492.51  757.53   1
  -1   2  -3 5647.57 1196.52   1
   1  -2   3 3141.86 1196.31   1
   1  -2   3 3852.51 1196.31   1
  -1  -2  -4   77.17   27.27   1
  -1   2  -4   85.20   27.66   1
  -1   2  -4   88.67   28.60   1
   1  -2   4   69.39   28.37   1
   1  -2   4  107.60   28.74   1
   1   2   4   86.72   33.76   1
   1   2   4  120.77   33.78   1
  -1  -2  -4   96.99   33.73   1
  -1  -2  -4  108.12   33.77   1
  -1   2  -4   88.80   23.55   1
   1   2   5   44.31   16.61   1
  -1  -2  -5   32.85   16.44   1
  -1   2  -5   42.26   16.04   1
   1  -2   5   47.84   17.99   1
   1   2   5   39.04   15.48   1
  -1  -2  -5   40.22   12.37   1
  -1  -2  -5   34.76   15.61   1
  -1   2  -5   41.79   12.25   1
  -1   2  -5   56.74   15.76   1
   1  -2   5   50.49   15.65   1
  -1  -2  -6  978.51  245.17   1
  -1   2  -6 1242.91  240.78   1
  -1   2  -6  678.01  240.89   1
   1  -2   6  964.53  240.83   1
   1  -2   6  871.42  242.28   1
   1   2   6 1129.63  369.95   1
   1   2   6 1083.45  369.73   1
  -1  -2  -6 1095.31  370.00   1
  -1  -2  -6  860.95  369.78   1
  -1   2  -6  953.26  235.81   1
   1   2   7   35.15   13.42   1
   1   2   7   23.45   13.48   1
  -1  -2  -7   27.24   12.53   1
  -1  -2  -7   23.40   13.12   1
  -1   2  -7   24.86   11.54   1
  -1   2  -7   25.29   12.64   1
   1  -2   7   11.79   13.72   1
  -1  -2  -7   26.77   10.81   1
  -1   2  -7   35.03   11.56   1
   1  -2   7   38.23   11.58   1
   1   2   8  592.10  149.03   1
  -1  -2  -8  646.22  149.60   1
  -1  -2  -8  590.15  146.19   1
  -1   2  -8  634.50  148.18   1
   1  -2   8  689.05  148.36   1
   1   2   8  518.07  220.11   1
  -1  -2  -8  578.09  220.10   1
  -1   2  -8  501.10  141.42   1
  -1   2  -8  596.08  220.42   1
   1  -2   8  601.78  220.06   1
   1   2   9  218.50   66.46   1
   1   2   9  147.35   67.12   1
  -1  -2  -9  265.59   66.75   1
  -1  -2  -9  227.41   65.98   1
  -1  -2  -9  289.97   67.13   1
  -1   2  -9  219.03   65.12   1
  -1   2  -9  285.50   67.35   1
   1  -2   9  315.95   67.26   1
  -1  -2 -10 1911.48  434.21   1
  -1  -2 -10 1721.79  424.83   1
  -1   2 -10 1793.82  424.62   1
   1  -2  10 1701.14  423.78   1
   1   2  11  760.72  167.69   1
  -1  -2 -11  694.34  168.41   1
  -1   2 -11  740.06  167.73   1
   1  -2  11  528.85  166.42   1
  -1  -2 -11  633.26  161.69   1
   1   2  12  296.75   86.57   1
  -1  -2 -12    9.58   60.09   1
  -1  -2 -12  287.67   87.09   1
  -1   2 -12   67.93   57.12   1
  -1   2 -12  304.64   86.79   1
   1  -2  12  236.62   86.16   1
   1   2  13    4.81   13.67   1
  -1  -2 -13    8.22   12.65   1
  -1   2 -13   -0.19   13.19   1
  -1   2 -13   10.61   12.67   1
  -1  -2 -13   -1.15   31.39   1
  -1   2 -14   81.30   31.14   1
   1  -2  14   69.76   29.92   1
  -1  -3   0 4591.36 1068.59   1
  -1   3   0 4404.51 1042.54   1
   1  -3   0 4710.30 1068.85   1
   1  -3   0 4594.04 1042.27   1
   1   3   0 4156.83 1043.94   1
   1   3   0 4394.31 1649.55   1
  -1  -3   0 3378.32 1650.00   1
  -1   3   0 5975.38 1044.50   1
  -1   3   0 4663.01 1649.56   1
   1  -3   0 4738.56 1649.40   1
  -1   3  -1 3458.44 1012.08   1
  -1   3  -1 3956.54 1013.91   1
   1  -3   1 4068.38 1039.45   1
   1  -3   1 3890.51 1013.27   1
   1   3   1 4506.56 1015.17   1
   1   3   1 3650.81 1603.38   1
   1   3   1 4769.00 1603.46   1
  -1  -3  -1 4242.34 1015.14   1
  -1  -3  -1 5385.14 1603.54   1
  -1  -3  -1 4597.35 1603.45   1
  -1   3  -1 5528.20 1015.37   1
   1   3   2 3558.86  904.35   1
  -1  -3  -2 3677.51  927.59   1
  -1  -3  -2 1574.11  904.39   1
  -1   3  -2 4050.94  927.62   1
  -1   3  -2 4575.25  904.24   1
   1  -3   2 3209.21  904.40   1
   1   3   2 4031.35  905.45   1
   1   3   2 4360.14 1429.75   1
  -1  -3  -2 4443.16 1429.83   1
  -1   3  -2 3810.21 1430.15   1
   1  -3   2 4498.21  905.40   1
   1  -3   2 4427.08 1430.16   1
   1   3   3  138.83   44.97   1
  -1  -3  -3  129.99   44.74   1
  -1   3  -3  160.50   45.02   1
   1  -3   3  148.63   44.60   1
   1   3   3  194.20   60.98   1
   1   3   3  123.23   61.06   1
  -1  -3  -3  173.99   61.20   1
  -1  -3  -3  141.40   60.92   1
  -1   3  -3  270.79   61.62   1
  -1   3  -3  142.19   61.21   1
   1  -3   3  205.44   61.32   1
   1  -3   3  145.29   61.21   1
   1   3   4 1366.34  392.35   1
  -1  -3  -4 1471.33  391.56   1
  -1   3  -4 1248.28  392.27   1
   1  -3   4 2145.31  392.37   1
   1   3   4 1752.65  612.30   1
  -1  -3  -4 1577.00  389.08   1
  -1  -3  -4 1505.47  612.23   1
  -1   3  -4 1428.04  388.91   1
  -1   3  -4 1467.71  612.70   1
   1  -3   4 2515.03  612.65   1
   1   3   5  313.15   73.34   1
  -1  -3  -5  229.39   70.71   1
  -1   3  -5  232.57   70.05   1
   1  -3   5  283.49   71.25   1
   1   3   5  292.77  100.42   1
  -1  -3  -5  298.86   66.05   1
  -1  -3  -5  241.09  100.27   1
  -1   3  -5  316.97  100.72   1
  -1   3  -5  226.97  100.40   1
   1  -3   5  305.93  100.37   1
   1   3   6 1977.27  450.87   1
  -1  -3  -6 2075.20  449.40   1
  -1  -3  -6 1661.30  449.94   1
  -1   3  -6 1688.47  458.97   1
  -1   3  -6 1968.03  449.34   1
  -1   3  -6 1377.56  449.91   1
   1  -3   6 2354.23  450.02   1
  -1  -3  -6 1881.37  446.75   1
   1  -3   6 1871.67  703.13   1
   1   3   7  200.28   74.10   1
  -1  -3  -7  345.56   74.61   1
  -1   3  -7  245.14   72.87   1
   1  -3   7  293.27   75.54   1
   1   3   7  301.43  103.86   1
  -1  -3  -7  331.61   68.75   1
  -1  -3  -7  311.01  104.21   1
  -1   3  -7  269.68   68.20   1
  -1   3  -7  267.59  103.95   1
   1  -3   7  265.05  103.95   1
   1   3   8    2.60    6.63   1
  -1  -3  -8    6.36    8.20   1
  -1  -3  -8    6.97    6.55   1
  -1   3  -8    1.16    5.49   1
  -1   3  -8    1.95    6.96   1
  -1   3  -8    3.63    6.63   1
   1  -3   8    4.58    6.56   1
   1  -3   8    2.32    6.87   1
   1   3   8    7.38    9.26   1
  -1  -3  -8    1.83    7.61   1
   1   3   9 1580.11  451.00   1
  -1  -3  -9 2012.95  461.83   1
  -1  -3  -9 1605.12  449.57   1
  -1   3  -9 1234.42  458.58   1
  -1   3  -9 1864.43  451.09   1
   1  -3   9 2831.36  451.27   1
   1   3   9 2137.87  702.47   1
  -1  -3  -9 1763.09  702.19   1
   1   3  10  602.25  139.14   1
  -1  -3 -10  584.78  139.46   1
  -1   3 -10  488.42  138.72   1
   1  -3  10  448.98  137.83   1
  -1  -3 -10  684.33  133.75   1
   1   3  11   -1.44   11.81   1
  -1  -3 -11    1.58   10.80   1
  -1   3 -11    3.80    9.37   1
   1  -3  11   -1.47    8.46   1
  -1  -3 -11    7.43   19.57   1
  -1  -3 -12   -2.40   12.88   1
   1   3  12    3.83   18.04   1
  -1  -3 -12    5.96   16.17   1
  -1   3 -12    0.73   15.59   1
   1  -3  12    4.93   12.95   1
   1   3  13   -2.58   22.31   1
  -1  -3 -13   -4.47   24.90   1
  -1  -3 -13  128.64   25.86   1
  -1   3 -13    1.12   21.79   1
   1  -3  13   91.83   23.32   1
  -1   3 -14   10.70   18.06   1
   1  -3  14   16.57   17.54   1
   1   4   0  821.23  204.36   1
   1   4   0  718.19  201.87   1
  -1  -4   0  824.03  203.94   1
  -1   4   0  925.75  205.19   1
   1  -4   0  827.47  204.45   1
   1   4   0  815.54  307.85   1
  -1  -4   0  467.12  307.75   1
  -1   4   0 1000.00  308.04   1
  -1   4   0  967.60  307.83   1
   1  -4   0  982.00  307.69   1
   1  -4   0  772.48  307.94   1
   1   4   1 1953.56  506.72   1
  -1  -4  -1 1784.10  505.82   1
   1   4   1 1925.55  776.21   1
   1   4   1 2253.21  776.06   1
  -1  -4  -1 2359.44  776.11   1
  -1  -4  -1 1747.79  776.45   1
  -1   4  -1 2184.33  492.73   1
  -1   4  -1 1904.37  776.61   1
  -1   4  -1 2028.27  776.34   1
   1  -4   1 2541.11  492.87   1
   1  -4   1 2549.93  776.31   1
   1  -4   1 1999.76  776.51   1
  -1  -4  -2  368.85   83.75   1
  -1   4  -2  320.12   82.33   1
  -1   4  -2  347.90   83.70   1
   1  -4   2  262.67   82.42   1
   1  -4   2  248.17   83.71   1
   1   4   2  303.69   77.73   1
   1   4   2  349.13  119.41   1
   1   4   2  289.42  119.68   1
  -1  -4  -2  331.89  119.79   1
  -1  -4  -2  353.97  119.35   1
  -1   4  -2  256.39  119.81   1
   1  -4   2  462.76  120.01   1
   1   4   3  239.11   58.31   1
   1   4   3  218.93   57.63   1
  -1  -4  -3  214.08   57.83   1
  -1  -4  -3  225.46   58.70   1
  -1   4  -3  209.66   56.00   1
  -1   4  -3  174.09   57.32   1
   1  -4   3  192.48   55.58   1
   1  -4   3  257.04   57.72   1
   1  -4   3  181.69   57.33   1
   1   4   3  228.87   51.78   1
  -1  -4  -3  214.04   51.79   1
  -1   4  -3  220.81   51.95   1
  -1   4  -4  421.01  120.89   1
  -1   4  -4  503.28  119.71   1
   1  -4   4  459.38  122.45   1
   1   4   4  473.70  114.96   1
   1   4   4  573.21  178.28   1
   1   4   4  440.80  178.33   1
  -1  -4  -4  442.30  114.95   1
  -1  -4  -4  454.25  178.63   1
  -1  -4  -4  502.81  178.27   1
  -1   4  -4  487.30  178.57   1
   1  -4   4  508.70  178.60   1
  -1   4  -5  125.35   36.38   1
  -1   4  -5   90.82   37.71   1
   1  -4   5  148.97   39.25   1
   1   4   5  145.61   47.11   1
   1   4   5  153.14   46.98   1
  -1  -4  -5  111.43   32.28   1
  -1  -4  -5  133.32   47.19   1
  -1  -4  -5  126.38   46.90   1
  -1   4  -5  121.12   47.50   1
   1  -4   5  136.38   47.31   1
   1   4   6    4.49    6.41   1
   1   4   6    6.81    6.19   1
  -1  -4  -6    3.80    5.71   1
  -1   4  -6    2.23    5.80   1
  -1   4  -6    2.78    5.85   1
  -1   4  -6    2.57    5.84   1
   1  -4   6    5.80    5.87   1
   1  -4   6    2.08    6.48   1
  -1  -4  -6    6.94    7.43   1
  -1  -4  -6    5.49    5.95   1
  -1   4  -7  627.26  178.65   1
  -1   4  -7  718.17  175.89   1
  -1   4  -7  640.08  177.81   1
   1  -4   7  673.62  177.85   1
   1  -4   7  592.73  179.08   1
   1   4   7  821.40  267.85   1
   1   4   7  957.03  267.88   1
  -1  -4  -7  793.98  172.26   1
  -1  -4  -7  664.11  267.91   1
  -1  -4  -7  723.89  267.65   1
   1   4   8  344.69   84.73   1
  -1  -4  -8  387.44   85.15   1
  -1  -4  -8  320.16   84.76   1
  -1   4  -8  275.29   82.42   1
  -1   4  -8  308.96   84.34   1
   1   4   8  283.51  118.36   1
  -1  -4  -8  331.78  118.62   1
  -1   4  -8  286.27  118.73   1
   1  -4   8  411.68  118.72   1
   1  -4   8  267.00  118.25   1
   1   4   9   28.35   14.16   1
   1   4   9   16.28   14.34   1
  -1  -4  -9   13.27   12.44   1
  -1  -4  -9   23.64   13.33   1
  -1   4  -9   22.67   13.77   1
   1  -4   9   22.50   13.48   1
  -1  -4  -9   28.33   14.06   1
   1   4  10  859.44  206.57   1
  -1  -4 -10 1017.54  206.62   1
  -1   4 -10  844.28  205.04   1
   1  -4  10  617.35  203.96   1
  -1  -4 -10  903.04  199.96   1
  -1  -4 -11   10.41   12.42   1
  -1   4 -11   11.25   12.05   1
   1  -4  11    8.16   10.83   1
   1   4  11    5.74   17.64   1
  -1  -4 -11   13.87   15.83   1
   1   4  12    0.61   10.92   1
  -1  -4 -12    4.11   13.13   1
  -1  -4 -12    4.68   12.18   1
  -1   4 -12    7.41   15.89   1
   1  -4  12    6.12   12.80   1
  -1   4 -13  545.30   89.74   1
   1  -4  13  615.34   88.42   1
   1   4  13    1.21  120.55   1
  -1  -4 -13   -0.70   80.48   1
  -1  -4 -13  406.92  122.84   1
   1  -5   0 1238.24  333.63   1
   1   5   0 1466.94  323.80   1
   1   5   0 1528.75  508.96   1
   1   5   0 1493.17  508.90   1
  -1  -5   0 1771.65  323.89   1
  -1  -5   0 1291.72  509.30   1
  -1  -5   0   82.06  508.71   1
  -1   5   0 1974.58  324.42   1
  -1   5   0 1529.79  509.03   1
  -1   5   0 1479.32  508.92   1
   1  -5   0 1197.64  508.72   1
   1  -5   0 1614.01  508.98   1
  -1  -5  -1  928.33  302.57   1
   1  -5   1 1148.17  303.48   1
   1   5   1 1371.90  293.88   1
   1   5   1 1248.30  461.04   1
   1   5   1 1455.54  460.87   1
  -1  -5  -1  520.39  460.86   1
  -1   5  -1 1439.06  293.81   1
  -1   5  -1 1321.23  461.39   1
  -1   5  -1 1399.34  461.27   1
   1  -5   1 1493.37  461.19   1
   1  -5   1 1279.67  461.32   1
   1   5   2 8423.74 2045.68   1
  -1  -5  -2 7866.34 2045.49   1
  -1   5  -2 8769.47 2045.40   1
  -1   5  -2 7478.28 1991.69   1
   1  -5   2 9093.25 1991.73   1
   1   5   2 6767.38 3164.04   1
  -1  -5  -2 7097.58 3164.72   1
  -1  -5  -2 9777.54 3164.33   1
  -1   5  -2 8713.57 3165.01   1
   1  -5   210637.55 2001.54   1
   1  -5   2 8776.06 3164.69   1
  -1   5  -3 1630.20  431.12   1
  -1   5  -3 1686.32  421.19   1
  -1   5  -3 1622.92  422.20   1
   1  -5   3 1533.05  430.67   1
   1  -5   3 1974.23  422.52   1
   1  -5   3 2122.29  424.19   1
   1   5   3 1777.87  418.98   1
   1   5   3 1883.56  659.22   1
   1   5   3 1770.86  659.35   1
  -1  -5  -3 1782.97  419.11   1
  -1  -5  -3 1896.44  659.43   1
  -1  -5  -3 1569.73  659.34   1
   1   5   4  178.25   50.51   1
   1   5   4  128.43   52.12   1
  -1  -5  -4  163.38   50.41   1
  -1  -5  -4  183.50   52.77   1
  -1   5  -4  225.58   51.34   1
  -1   5  -4  147.62   51.45   1
   1  -5   4  201.40   51.75   1
   1  -5   4  182.84   53.03   1
   1   5   4  220.81   68.03   1
  -1  -5  -4  183.40   68.43   1
  -1   5  -4  167.01   45.86   1
   1  -5   4  245.53   46.27   1
   1   5   5  486.34  125.63   1
   1   5   5  443.18  125.41   1
  -1  -5  -5  413.81  125.33   1
  -1  -5  -5  516.74  124.02   1
  -1  -5  -5  460.22  125.44   1
  -1   5  -5  468.76  125.14   1
  -1   5  -5  489.42  123.94   1
   1  -5   5  457.40  125.58   1
  -1   5  -5  425.60  184.59   1
   1  -5   5  737.86  185.01   1
  -1  -5  -6   61.66   19.51   1
  -1  -5  -6   48.59   20.66   1
  -1   5  -6   48.95   19.22   1
  -1   5  -6   48.01   20.42   1
   1  -5   6   58.52   20.50   1
   1  -5   6   51.28   21.16   1
   1   5   6   63.44   20.55   1
   1   5   6   58.54   20.18   1
  -1  -5  -6   48.40   20.04   1
  -1   5  -6   70.80   16.25   1
   1   5   7  898.92  220.00   1
  -1  -5  -7  935.89  219.72   1
  -1   5  -7  878.00  221.65   1
  -1   5  -7  806.69  217.01   1
  -1   5  -7  934.21  219.37   1
   1  -5   7  899.42  219.15   1
   1  -5   7  829.69  220.10   1
   1   5   7  901.93  333.11   1
  -1  -5  -7  950.95  213.56   1
  -1  -5  -7  927.61  333.34   1
   1   5   8  410.57  110.94   1
   1   5   8  355.85  109.94   1
  -1  -5  -8  480.73  108.92   1
  -1  -5  -8  463.36  110.65   1
  -1   5  -8  407.44  108.49   1
  -1   5  -8  389.06  109.93   1
   1  -5   8  557.20  110.22   1
   1  -5   8  228.15  109.74   1
  -1  -5  -8  549.17  104.31   1
  -1   5  -8  463.96  103.45   1
  -1  -5  -9 2606.34  531.63   1
   1  -5   9 1929.48  530.01   1
  -1  -5  -9 2718.28  527.64   1
  -1   5  -9 1923.14  828.81   1
   1   5  10   32.53   18.42   1
  -1  -5 -10   24.92   20.12   1
  -1  -5 -10   37.98   18.55   1
  -1   5 -10   48.11   18.03   1
   1  -5  10   22.17   16.58   1
   1   5  11  302.44   76.70   1
  -1  -5 -11  295.66   78.82   1
  -1  -5 -11  250.21   77.25   1
   1  -5  11  307.45   75.89   1
  -1   5 -11  252.29  104.98   1
   1   5  12    0.80   25.80   1
  -1  -5 -12   95.06   28.85   1
  -1   5 -12  139.03   28.63   1
   1  -5  12   90.20   26.11   1
  -1  -5 -12   -4.17   24.38   1
   1   5  13   -0.59   16.87   1
  -1  -5 -13   -4.15   19.96   1
  -1   5 -13    5.34   22.15   1
   1  -5  13    7.90   21.05   1
   1   6   0  121.25   32.35   1
  -1  -6   0  106.08   32.02   1
   1  -6   0  114.18   31.73   1
   1   6   0  127.83   40.56   1
   1   6   0  125.32   40.52   1
  -1  -6   0  106.65   40.96   1
  -1  -6   0  120.06   40.50   1
  -1   6   0  144.39   29.09   1
  -1   6   0  121.76   40.89   1
  -1   6   0  126.04   40.56   1
   1  -6   0   16.46   40.26   1
   1  -6   0  136.08   40.31   1
   1   6   1   24.98   10.37   1
  -1  -6  -1   16.77    9.75   1
  -1   6  -1   46.12   10.62   1
   1  -6   1   19.77   10.29   1
   1   6   1   26.56    6.58   1
   1   6   1   20.60    6.39   1
  -1  -6  -1   13.78    6.90   1
  -1  -6  -1   17.04    6.35   1
  -1   6  -1   22.31    7.39   1
  -1   6  -1   20.63    7.08   1
   1  -6   1   22.88    7.56   1
   1  -6   1   28.49    7.03   1
  -1  -6  -2 8283.06 1835.91   1
  -1   6  -2 6969.37 1835.76   1
  -1   6  -2 8895.19 1787.20   1
   1  -6   2 7636.61 1835.32   1
   1   6   2 7873.11 1795.28   1
   1   6   2 6910.90 2837.73   1
   1   6   2 6553.16 2837.74   1
  -1  -6  -2 4859.07 2837.72   1
  -1  -6  -2 7773.16 2837.96   1
  -1   6  -2 8664.38 2838.23   1
   1  -6   2 7903.35 2838.19   1
   1  -6   2 8524.23 2837.93   1
   1   6   3 1986.71  443.01   1
  -1   6  -3 2340.31  432.43   1
  -1   6  -3 1846.02  432.73   1
   1  -6   3 1913.94  432.79   1
   1   6   3   60.15  675.43   1
   1   6   3 2402.33  675.49   1
  -1  -6  -3 1815.74  429.55   1
  -1  -6  -3 1476.63  675.91   1
  -1  -6  -3 2006.57  675.66   1
  -1   6  -3 1907.51  429.42   1
   1  -6   3 1850.39  429.46   1
   1  -6   3 2243.31  676.12   1
  -1  -6  -4 1785.32  436.67   1
  -1   6  -4 1896.84  426.97   1
   1  -6   4 1523.41  434.99   1
   1  -6   4 2117.47  427.19   1
   1   6   4 1613.48  423.27   1
   1   6   4  633.25  665.52   1
   1   6   4 1765.71  665.77   1
  -1  -6  -4 1725.03  666.10   1
  -1  -6  -4 1521.35  665.85   1
  -1   6  -4 2488.83  423.76   1
  -1   6  -4 2516.31  666.62   1
   1  -6   4 1562.11  666.04   1
   1   6   5  533.25  127.73   1
  -1  -6  -5  473.83  127.58   1
  -1   6  -5  517.67  127.46   1
  -1   6  -5  414.65  124.82   1
  -1   6  -5  450.46  126.60   1
   1  -6   5  496.11  126.79   1
   1  -6   5  481.36  127.55   1
   1   6   5  495.05  120.77   1
   1   6   5  535.35  186.47   1
  -1  -6  -5  559.28  186.89   1
  -1  -6  -5  587.68  186.42   1
   1   6   6  146.08  120.54   1
   1   6   6  450.86  120.75   1
  -1  -6  -6  465.15  121.05   1
  -1  -6  -6  501.71  119.27   1
  -1   6  -6  414.60  120.54   1
  -1   6  -6  447.75  120.73   1
   1  -6   6  542.78  121.02   1
  -1  -6  -6  492.85  176.30   1
  -1   6  -6  653.85  177.20   1
   1  -6   6  470.50  176.64   1
  -1   6  -7    1.91    6.68   1
  -1   6  -7    2.31    6.84   1
  -1   6  -7    2.50    6.02   1
   1  -6   7    2.47    6.08   1
   1  -6   7   -1.12    5.92   1
   1   6   7    6.27   10.40   1
   1   6   7    0.88    7.84   1
  -1  -6  -7    3.96    8.21   1
  -1  -6  -7   -1.42    6.48   1
  -1  -6  -7    3.45    8.49   1
   1   6   8  456.59  105.22   1
  -1  -6  -8  454.50  105.52   1
  -1   6  -8  416.83  104.81   1
   1  -6   8  393.82  104.38   1
   1   6   8  370.26  150.38   1
  -1  -6  -8  456.44   98.67   1
  -1  -6  -8  337.37  150.45   1
  -1  -6  -9   19.98   12.89   1
   1  -6   9   16.68   12.28   1
   1   6   9   17.98   14.67   1
  -1  -6  -9   19.92   12.83   1
  -1   6  -9    9.58   13.50   1
  -1  -6 -10  259.71   73.17   1
  -1  -6 -10  256.12   73.34   1
   1   6  10  245.11   98.64   1
  -1   6 -10  282.65   98.41   1
   1  -6  10  266.09   98.35   1
  -1  -6 -11    1.21   73.69   1
   1   6  11    1.50  100.37   1
  -1  -6 -11  313.16  102.34   1
  -1   6 -11  340.96  101.94   1
   1  -6  11  525.76  102.45   1
   1  -6  12   98.19   23.49   1
   1   6  12    2.23   24.37   1
  -1  -6 -12   -3.36   24.11   1
  -1  -6 -12   82.52   28.46   1
  -1   6 -12   79.27   26.25   1
  -1   6 -13    3.33   15.49   1
   1  -6  13    8.37   15.18   1
   1   7   0 1008.11  249.51   1
  -1   7   0 1065.92  249.60   1
   1  -7   0 1006.00  248.56   1
   1   7   0 1195.49  375.55   1
   1   7   0 1128.21  375.72   1
  -1  -7   0  953.68  240.03   1
  -1  -7   0 1153.10  376.19   1
  -1  -7   0  406.19  375.34   1
  -1   7   0  801.03  376.17   1
  -1   7   0 1142.48  375.57   1
   1  -7   0 1115.43  375.71   1
   1  -7   0 1127.47  375.82   1
   1   7   1   32.06   12.90   1
  -1  -7  -1   30.00   12.85   1
   1  -7   1   31.35   13.69   1
  -1   7  -1   29.75   11.27   1
  -1   7  -1   33.74   10.49   1
  -1   7  -1   30.18   10.16   1
   1  -7   1   30.24   11.15   1
   1  -7   1   28.04   10.55   1
  -1   7  -2    7.26    5.40   1
   1  -7   2    7.29    6.87   1
   1  -7   2    6.72    6.65   1
   1   7   2   11.31    6.36   1
  -1  -7  -2    7.03    6.60   1
  -1   7  -2    4.54    7.08   1
  -1   7  -2    7.44    4.01   1
   1  -7   2    5.39    3.95   1
  -1  -7  -3  328.53   81.45   1
  -1   7  -3  287.59   80.45   1
   1  -7   3  341.07   82.85   1
   1   7   3  352.42   76.41   1
   1   7   3  168.65  115.53   1
   1   7   3  340.56  115.72   1
  -1  -7  -3  326.01  115.96   1
  -1   7  -3  345.60   76.26   1
  -1   7  -3  350.75  116.31   1
   1  -7   3  306.98   76.02   1
   1  -7   3  327.80  116.35   1
   1   7   4  771.29  184.65   1
  -1   7  -4  625.93  183.48   1
  -1   7  -4  595.40  182.05   1
   1  -7   4  882.54  182.16   1
   1   7   4  528.87  274.90   1
   1   7   4  799.74  275.02   1
  -1  -7  -4  821.08  176.84   1
  -1  -7  -4  858.89  275.33   1
  -1  -7  -4  765.32  274.90   1
  -1   7  -4  764.44  275.76   1
   1  -7   4  584.85  176.21   1
   1  -7   4  850.35  275.43   1
  -1  -7  -5   31.41   14.72   1
  -1   7  -5   32.86   13.95   1
  -1   7  -5   29.83   13.89   1
  -1   7  -5   29.00   14.94   1
   1  -7   5   35.77   15.22   1
   1   7   5   32.26   13.56   1
   1   7   5   28.80   12.63   1
   1   7   5   59.92   12.48   1
  -1  -7  -5   30.33   12.27   1
  -1  -7  -5   29.72   11.61   1
   1  -7   5   29.20   13.10   1
   1   7   6  893.30  227.49   1
  -1  -7  -6  965.78  230.41   1
  -1   7  -6  788.59  230.16   1
  -1   7  -6  999.48  225.14   1
  -1   7  -6 1034.57  226.79   1
   1  -7   6  858.91  226.61   1
   1   7   6  944.03  344.97   1
  -1  -7  -6  963.23  345.27   1
  -1  -7  -6 1046.92  345.06   1
   1  -7   6  695.48  345.12   1
   1   7   7   95.71  161.23   1
  -1  -7  -7  698.37  163.38   1
  -1   7  -7  636.33  162.93   1
   1   7   7  733.77  240.41   1
  -1  -7  -7  606.90  240.54   1
  -1  -7  -7  641.03  240.28   1
  -1   7  -7  832.97  241.11   1
  -1   7  -7  885.23  240.95   1
   1  -7   7  771.31  240.86   1
   1  -7   7  406.06  240.28   1
  -1  -7  -8 2479.20  540.47   1
   1   7   8 2275.98  842.24   1
   1   7   8 1775.74  841.88   1
  -1  -7  -8 2215.42  535.27   1
  -1  -7  -8 1754.64  842.16   1
  -1   7  -8 3065.29  842.64   1
   1  -7   8 2305.27  842.39   1
   1   7   9   24.79   35.24   1
  -1   7  -9  132.35   34.70   1
   1  -7   9  108.08   33.55   1
  -1  -7  -9  126.49   29.57   1
  -1  -7  -9  130.43   40.46   1
   1   7  10  945.01  360.21   1
  -1  -7 -10  938.35  231.09   1
  -1  -7 -10  952.88  359.81   1
  -1   7 -10  978.08  359.67   1
   1  -7  10  982.76  359.72   1
  -1  -7 -11    2.68   11.16   1
   1   7  11   -3.81   15.96   1
  -1  -7 -11    1.55   19.64   1
  -1   7 -11   12.96   16.08   1
   1  -7  11   15.06   13.26   1
  -1  -7 -12   11.92   15.35   1
   1  -7  12   20.74   12.96   1
   1   7  12    2.60   17.38   1
  -1   7 -12   21.12   18.39   1
  -1   7 -13  606.81  141.50   1
   1  -7  13  496.45  139.61   1
  -1   8   0   39.55   13.71   1
   1  -8   0   35.75   13.63   1
   1   8   0   43.21   11.77   1
   1   8   0   40.95   10.00   1
   1   8   0   41.90   10.10   1
  -1  -8   0   44.80   11.77   1
  -1  -8   0   16.55   10.01   1
  -1  -8   0    1.02    9.53   1
  -1   8   0   32.65   10.43   1
  -1   8   0   36.15    9.85   1
   1  -8   0   25.14    9.85   1
   1  -8   0   31.31   10.07   1
   1   8   1 1727.31  426.67   1
  -1   8  -1 2006.39  427.26   1
   1  -8   1 1969.16  425.99   1
   1  -8   1   86.68  417.92   1
  -1  -8  -1 2044.72  414.02   1
  -1   8  -1 2040.67  650.92   1
  -1   8  -1 2163.72  650.50   1
   1  -8   1 1839.32  650.66   1
  -1  -8  -2 1057.17  291.12   1
   1  -8   2 1034.03  286.77   1
   1   8   2 1147.80  282.04   1
  -1   8  -2  982.04  281.81   1
  -1   8  -2 1425.31  442.44   1
  -1   8  -2 1073.16  442.00   1
   1  -8   2 1184.62  281.91   1
   1  -8   2 1426.04  442.09   1
   1   8   3 2085.26  554.50   1
  -1   8  -3 2099.43  554.04   1
  -1   8  -3 2423.37  540.20   1
  -1   8  -3 2109.92  541.89   1
   1  -8   3 2132.07  553.07   1
   1  -8   3 2721.17  541.99   1
  -1  -8  -3 2602.54  538.98   1
   1  -8   3 1899.30  848.50   1
  -1  -8  -4    0.99    6.20   1
  -1   8  -4    1.47    5.74   1
  -1   8  -4    1.96    4.76   1
   1  -8   4    1.06    4.99   1
   1   8   4    2.01    8.46   1
   1   8   4   -1.07    2.43   1
   1   8   4   -0.45    3.50   1
  -1  -8  -4    2.97    1.32   1
  -1   8  -4    3.82    7.22   1
   1  -8   4    2.26    7.59   1
   1  -8   4    1.82    8.30   1
  -1  -8  -5  228.51   60.16   1
  -1   8  -5  254.50   60.08   1
   1  -8   5  219.77   61.29   1
   1   8   5  237.43   55.74   1
   1   8   5   34.75   80.92   1
   1   8   5  199.17   81.39   1
  -1  -8  -5  249.29   81.19   1
  -1   8  -5  247.89   54.81   1
  -1   8  -5  293.18   82.41   1
   1  -8   5  227.02   82.30   1
  -1   8  -6  294.38   75.54   1
  -1   8  -6  300.05   76.63   1
   1  -8   6  193.11   76.23   1
   1   8   6  332.03   71.09   1
   1   8   6   76.90  105.47   1
   1   8   6  297.98  105.80   1
  -1  -8  -6  343.30   71.09   1
  -1  -8  -6  354.31  105.86   1
  -1   8  -6  344.20  107.06   1
   1  -8   6  339.06  106.80   1
   1   8   7   73.89   44.31   1
   1   8   7   86.86   44.19   1
  -1  -8  -7  154.59   32.72   1
  -1  -8  -7  110.11   43.98   1
  -1   8  -7  141.53   44.76   1
   1  -8   7  152.10   45.07   1
   1   8   8   47.83   35.42   1
   1   8   8   86.46   39.88   1
  -1  -8  -8  126.90   29.98   1
  -1  -8  -8  102.20   39.38   1
  -1   8  -8  117.57   40.60   1
   1  -8   8  135.23   40.60   1
   1   8   9  249.37  145.71   1
  -1  -8  -9  398.95   96.07   1
  -1  -8  -9  286.51  145.65   1
  -1   8  -9  628.54  146.81   1
   1  -8   9  394.78  146.04   1
  -1   8 -10  563.45  104.68   1
   1  -8  10  547.04  103.21   1
   1   8  10  189.99  147.09   1
  -1  -8 -10  389.67   96.91   1
  -1  -8 -10  333.96  147.35   1
  -1   8 -11    3.99   11.66   1
   1  -8  11   -1.52    9.14   1
   1   8  11    2.69   17.86   1
  -1  -8 -11    4.41   12.90   1
  -1  -8 -11    2.16   14.75   1
  -1   8 -12  456.20  119.90   1
   1   9   0    4.95    6.45   1
  -1  -9   0    4.94    6.50   1
  -1   9   0    1.42    6.76   1
   1  -9   0    3.43    7.53   1
   1   9   0    1.18    1.66   1
   1   9   0    1.41    0.79   1
  -1  -9   0   -0.33    1.13   1
  -1  -9   0    0.00    1.76   1
  -1   9   0    3.36    0.93   1
   1  -9   0    1.40    2.08   1
   1  -9   0    2.21    2.09   1
  -1  -9  -1  332.82   95.78   1
   1   9   1  328.53   90.25   1
  -1   9  -1  390.19   90.61   1
  -1   9  -1  345.58  138.21   1
  -1   9  -1  358.30  137.87   1
   1  -9   1  387.91   90.29   1
   1  -9   1  453.60  137.93   1
   1  -9   1  387.24  137.96   1
   1   9   2 2464.44  699.89   1
   1  -9   2 2821.83  684.03   1
  -1  -9  -2 3308.70  681.65   1
  -1   9  -2 2349.16  681.33   1
  -1   9  -2 2911.61 1074.52   1
  -1   9  -2 3004.79 1074.17   1
   1  -9   2 3152.46  681.34   1
   1  -9   2 2785.42 1074.16   1
  -1  -9  -3 1930.64  461.09   1
   1   9   3 2101.60  448.63   1
  -1   9  -3 1417.69  447.89   1
  -1   9  -3 2286.61  705.45   1
  -1   9  -3 1789.75  704.96   1
   1  -9   3 1572.95  447.85   1
   1  -9   3 1954.19  705.06   1
   1   9   4  458.72  119.63   1
  -1  -9  -4  473.23  119.32   1
  -1   9  -4  441.96  117.18   1
  -1   9  -4  435.18  118.80   1
   1  -9   4  402.43  117.36   1
  -1   9  -4  464.02  112.55   1
   1  -9   4  568.00  173.25   1
   1  -9   4  469.81  173.06   1
   1   9   5   73.30   25.07   1
  -1   9  -5   52.03   23.26   1
   1  -9   5   68.63   25.60   1
  -1  -9  -5   83.33   20.73   1
  -1   9  -5   77.17   27.15   1
  -1   9  -5   59.80   25.77   1
   1  -9   5   66.77   26.29   1
   1   9   6 1035.26  225.81   1
  -1  -9  -6 1202.21  224.96   1
   1  -9   6 1406.77  222.05   1
   1  -9   6  897.64  223.02   1
   1   9   6   92.29  335.51   1
   1   9   6  474.06  335.83   1
  -1  -9  -6 1017.38  336.21   1
  -1   9  -6  840.19  337.20   1
  -1   9  -6 1084.34  337.12   1
  -1   9  -7 1033.52  218.77   1
   1  -9   7 1170.93  218.11   1
   1   9   7  604.81  330.28   1
   1   9   7  762.40  330.20   1
  -1  -9  -7 1020.43  212.55   1
  -1  -9  -7  762.88  330.24   1
   1   9   8  567.24  425.42   1
   1   9   8  427.22  424.68   1
  -1  -9  -8 1294.40  272.80   1
  -1  -9  -8 1144.84  425.60   1
  -1   9  -8 1399.79  426.15   1
   1  -9   8 1785.31  426.57   1
   1   9   9   39.57   84.45   1
  -1  -9  -9  215.90   57.36   1
  -1  -9  -9  208.38   84.90   1
  -1   9  -9  297.87   85.49   1
   1  -9   9  345.80   85.34   1
  -1  -9 -10    0.89   37.64   1
  -1   9 -10  338.92   43.76   1
   1   9  10   11.25   48.89   1
  -1  -9 -10  147.31   49.84   1
  -1  -9 -11   -1.69   53.99   1
  -1   9 -11  350.00   83.57   1
   1  -9  11  239.88   82.11   1
  -1   9 -12  208.69   85.07   1
   1  -9  12  230.44   85.06   1
  -1 -10   0 1985.80  475.10   1
  -1  10   0 1862.96  475.69   1
   1 -10   0 2015.64  475.26   1
   1  10   0 1896.73  461.80   1
  -1 -10  -1    4.48    7.86   1
  -1  10  -1    3.37    7.78   1
   1  10   1   11.57    8.75   1
  -1  10  -1    7.54    3.85   1
   1 -10   1    2.62    9.58   1
   1 -10   1    3.77    6.54   1
   1 -10   1    2.86    5.79   1
  -1 -10  -2 1045.54  204.31   1
   1 -10   2  130.41  201.03   1
   1  10   2  825.05  195.49   1
  -1  10  -2 1049.62  195.89   1
  -1  10  -2  897.23  304.38   1
  -1  10  -2  932.55  304.02   1
   1 -10   2  769.13  194.82   1
   1 -10   2  941.95  304.18   1
  -1 -10  -3 1196.89  288.30   1
  -1  10  -3  908.06  287.80   1
   1 -10   3 1101.80  287.37   1
   1  10   3 1097.77  278.61   1
  -1  10  -3 1243.44  436.11   1
  -1  10  -3 1161.62  435.76   1
   1 -10   3 1325.53  435.94   1
   1  10   4 4367.64 1102.54   1
  -1 -10  -4 4712.94 1101.15   1
  -1  10  -4 3561.28 1100.84   1
  -1  10  -4 4673.49 1072.50   1
  -1  10  -4 5303.46 1075.35   1
   1 -10   4 4183.70 1099.96   1
   1 -10   4 4722.25 1697.20   1
   1  10   5 1925.63  475.96   1
  -1  10  -5 1643.30  463.23   1
   1 -10   5 2189.44  475.08   1
   1 -10   5 2083.01  466.13   1
  -1 -10  -5 2119.86  461.41   1
  -1  10  -5 1913.66  725.01   1
  -1 -10  -6    9.43   12.11   1
  -1  10  -6   12.33   18.61   1
   1 -10   6    9.68   15.35   1
  -1 -10  -7  406.42   97.55   1
  -1  10  -7  392.40  148.79   1
   1 -10   7  399.32  148.86   1
  -1 -10  -8    5.78   10.03   1
  -1  10  -8    4.82    9.83   1
   1 -10   8    6.18   10.99   1
   1  10   8    1.83    9.57   1
  -1 -10  -8    0.55    7.94   1
  -1 -10  -8   -1.47    6.74   1
  -1 -10  -9    0.81   11.19   1
   1 -10   9   22.45   13.59   1
   1  10   9   -0.29   15.64   1
  -1 -10  -9    1.20   11.17   1
  -1  10  -9   17.21   14.95   1
  -1  10 -10  329.53   52.01   1
  -1 -10 -10   -1.11   41.74   1
  -1  10 -11  201.80  145.90   1
   1 -10  11  549.59  147.59   1
   1  11   0 1117.31  284.04   1
  -1 -11   0 1384.14  282.99   1
  -1  11   0  898.41  273.30   1
   1 -11   0 1155.19  273.37   1
   1  11   1  126.85   32.43   1
  -1  11  -1  121.16   32.16   1
   1 -11   1  164.98   32.22   1
  -1 -11  -1  152.72   28.84   1
  -1  11  -1  141.75   37.33   1
   1 -11   1   35.56   37.27   1
   1 -11   1   14.75   36.83   1
   1  11   2  126.99   35.73   1
  -1 -11  -2  141.58   34.50   1
  -1  11  -2  125.77   34.89   1
   1 -11   2  113.73   33.01   1
  -1  11  -2  147.74   41.58   1
   1 -11   2   69.90   41.66   1
   1 -11   2   79.10   41.37   1
   1 -11   3    1.59    8.19   1
   1  11   3    4.01   13.02   1
  -1 -11  -3    4.53   12.43   1
  -1  11  -3    6.10    8.60   1
   1 -11   3    1.49   12.06   1
   1 -11   3    7.07    9.21   1
  -1 -11  -4  159.22   41.03   1
  -1  11  -4  162.74   58.98   1
  -1  11  -4  180.14   58.71   1
   1 -11   4  151.25   40.73   1
   1 -11   4  170.34   59.57   1
   1 -11   4  118.39   58.51   1
  -1 -11  -5 3170.86  773.92   1
   1 -11   5 3173.58  773.91   1
  -1  11  -5 3273.71 1188.74   1
   1 -11   5 3091.42 1188.73   1
  -1 -11  -6   95.60   33.33   1
  -1  11  -6   99.89   34.12   1
   1 -11   6   98.05   34.39   1
  -1 -11  -7   -3.11   13.03   1
  -1  11  -7   -2.19   14.10   1
   1 -11   7   -3.00   16.49   1
  -1 -11  -8  363.30  101.82   1
  -1  11  -8  382.56  143.07   1
   1 -11   8  391.21  143.46   1
  -1 -11  -9    1.29   80.42   1
  -1  11  -9   28.61   82.08   1
   1 -11   9  636.77  115.59   1
  -1 -11 -10    7.28   54.56   1
  -1  11 -10   -4.44   79.17   1
   1 -11  10  508.37   83.31   1
   1 -12   0   29.71   16.12   1
  -1 -12   0   45.28   13.41   1
  -1 -12  -1  402.83  104.00   1
   1 -12   1  403.21  103.63   1
  -1 -12  -2   14.75   10.67   1
  -1  12  -2   10.22    5.78   1
   1 -12   2   14.79   11.79   1
   1 -12   2    7.89    9.04   1
   1 -12   2    4.24    9.13   1
  -1 -12  -3    7.07   10.50   1
   1 -12   3    1.15   10.92   1
  -1  12  -3    0.58    9.84   1
   1 -12   3    0.50   12.77   1
   1 -12   3    8.03   12.20   1
  -1 -12  -4  321.71   66.47   1
   1 -12   4  223.45   63.25   1
  -1  12  -4  284.20   88.15   1
   1 -12   4  164.65   88.59   1
  -1 -12  -5   74.00   26.42   1
  -1  12  -5   60.74   26.98   1
   1 -12   5   79.68   27.97   1
  -1  12  -6 1019.32  212.86   1
   1 -12   6  717.77  212.34   1
  -1 -12  -6  839.63  205.52   1
  -1  12  -7   69.58   23.91   1
   1 -12   7   47.18   23.57   1
  -1 -12  -7   44.13   21.40   1
  -1 -12  -8    3.00   19.49   1
  -1  12  -8   -2.61   18.27   1
   1 -12   8   83.89   20.06   1
  -1 -12  -9   -3.48   16.28   1
   1 -12   9    0.91   11.04   1
  -1  12  -9   -4.50   16.36   1
  -1  12 -10   -3.75   10.59   1
   1 -12  10   -3.16   10.54   1
  -1 -13   0  110.76   34.62   1
   1 -13   0  122.08   32.47   1
   1 -13   1   12.07   11.42   1
  -1 -13  -1   13.88   13.72   1
   1 -13   2  356.70   55.59   1
  -1 -13  -2  388.95   52.64   1
  -1  13  -2  218.96   73.43   1
  -1  13  -2  244.55   73.74   1
   1 -13   2    1.68   73.14   1
   1 -13   2    3.85   73.08   1
  -1 -13  -3   15.43   11.54   1
   1 -13   3    5.52   11.70   1
  -1  13  -3   10.60    9.50   1
   1 -13   3    1.26   12.83   1
   1 -13   3   -0.22   11.02   1
  -1 -13  -4   15.38   11.60   1
   1 -13   4    1.60   11.33   1
  -1  13  -4    4.46   13.17   1
   1 -13   4   -1.89   16.93   1
  -1 -13  -5   10.04   13.78   1
  -1  13  -5    7.79   12.02   1
   1 -13   5    6.73   14.28   1
  -1 -13  -6  136.21   37.86   1
  -1  13  -6  167.60   51.06   1
   1 -13   6   97.39   50.33   1
  -1 -13  -7    5.14   29.86   1
  -1  13  -7    2.88   30.67   1
   1 -13   7  193.60   32.84   1
  -1 -13  -8    5.10   18.85   1
  -1  13  -8   -3.80   16.77   1
   1 -13   8    0.07   17.24   1
  -1 -14   0   -0.09   10.13   1
   1 -14   0    3.28   10.54   1
  -1 -14  -1   44.99   18.16   1
   1 -14   1   40.14   16.92   1
   1 -14   2  253.26   72.97   1
  -1 -14  -2  295.38   69.00   1
  -1 -14  -3  900.04  131.62   1
  -1  14  -3  429.74  189.21   1
   1 -14   3  867.92  124.13   1
   1 -14   3   -2.43  188.75   1
   1 -14   4   52.45   16.53   1
  -1 -14  -4   31.28   16.92   1
  -1  14  -4   46.12   18.16   1
   1 -14   4   10.30   21.30   1
   1 -14   5    6.17   16.71   1
  -1 -14  -5    0.77   12.49   1
  -1  14  -5   16.96   17.26   1
  -1 -14  -6    7.01   17.84   1
  -1  14  -6    1.02   19.46   1
   1 -14   6    1.65   20.01   1
  -1 -14  -7   -1.65   16.66   1
  -1  14  -7    2.06   17.43   1
   1 -14   7    5.90   18.90   1
  -1 -15   0    3.42   11.38   1
   1 -15   0    0.17   12.83   1
  -1 -15  -1   15.53   14.53   1
   1 -15   1   17.95   13.90   1
   1 -15   2  326.79   84.86   1
  -1 -15  -2  317.38   79.56   1
   1 -15   3  113.55   36.82   1
  -1 -15  -3  131.22   35.34   1
  -1 -15  -4    6.42   15.16   1
   1 -15   4   10.58   13.28   1
  -1 -15  -5    4.73   14.54   1
  -1 -15  -6   -3.59   16.31   1
   1 -16   0    6.59   11.10   1
  -1 -16   0    3.80   15.06   1
  -1 -16  -1  695.05  172.71   1
   1 -16   1  676.58  172.22   1
  -1 -16  -2    7.76  126.84   1
   1 -16   2 1004.87  130.31   1
   1 -16   3    3.78   12.52   1
  -1 -16  -3   -0.98   15.31   1
  -1 -16  -4   -1.88   18.73   1
   1 -16   4   74.70   19.42   1
  -1 -16  -5    7.14   16.36   1
  -1 -17   0    1.01   16.66   1
   1 -17   0   65.15   18.56   1
  -1 -17  -1   -4.17   12.71   1
   1 -17   1    0.11   13.18   1
  -1 -17  -2    4.95   41.30   1
   1 -17   2  262.51   42.74   1
   1 -17   3   63.57   17.71   1
  -1 -17  -3   -2.36   17.74   1
   2   0   068934.7916570.36   1
   2   0   082390.5426228.10   1
   2   0   060260.4326228.10   1
  -2   0   040964.9826228.12   1
  -2   0   099999.0026228.28   1
   2   0   1    9.38    4.11   1
  -2   0  -1    4.75    4.24   1
   2   0   1    0.75    1.54   1
   2   0   1    1.20    3.15   1
  -2   0  -1    1.11    1.52   1
  -2   0  -1   -0.24    3.52   1
   2   0   212382.83 2367.90   1
   2   0   210021.39 2366.80   1
  -2   0  -211664.33 2367.00   1
  -2   0  -2 7112.99 2378.87   1
  -2   0  -2 8381.52 3762.72   1
   2   0   3    0.64    4.24   1
   2   0   3    2.06    3.68   1
  -2   0  -3    0.68    2.32   1
  -2   0  -3    1.39    3.91   1
  -2   0  -3    2.05    3.52   1
   2   0   410721.99 2555.38   1
  -2   0  -411052.17 2554.12   1
   2   0   413754.00 4062.84   1
  -2   0  -4 8854.41 2568.28   1
  -2   0  -4 9973.69 4062.69   1
   2   0   5    0.20    4.84   1
   2   0   5    1.22    4.03   1
  -2   0  -5    1.44    3.09   1
  -2   0  -5   -0.53    4.92   1
  -2   0  -5   -0.04    3.82   1
   2   0   6 1825.47  464.91   1
   2   0   6 1864.12  464.60   1
  -2   0  -6 1895.43  473.56   1
  -2   0  -6 2171.81  463.56   1
  -2   0  -6 1890.71  464.91   1
   2   0   7    1.57    6.50   1
  -2   0  -7    3.25    5.35   1
  -2   0  -7   -1.28    5.27   1
   2   0   7    0.91    9.48   1
  -2   0  -7    0.76    6.47   1
   2   0   8   85.39   31.27   1
  -2   0  -8   75.26   29.65   1
  -2   0  -8   80.37   30.10   1
   2   0   8  101.66   34.45   1
  -2   0  -8  107.58   24.29   1
  -2   0  -9    1.84    7.28   1
   2   0   9    2.12   11.97   1
  -2   0  -9    2.84    9.87   1
  -2   0  -9    5.41    9.54   1
  -2   0 -10 3833.79  893.72   1
  -2   0 -10 3725.05 1409.24   1
   2   0  11    5.15   12.30   1
  -2   0 -11   -1.47   16.06   1
  -2   0 -11   -3.69   14.82   1
   2   0  12   19.23   13.93   1
  -2   0 -12    5.23   25.14   1
  -2   0 -12   19.04   16.51   1
   2   0  13    0.95   12.78   1
  -2   0 -13    2.25   12.44   1
  -2   1   0  796.22  227.92   1
  -2   1   0  946.10  225.63   1
  -2   1   0  955.07  226.20   1
   2  -1   0  981.31  225.46   1
   2  -1   0  906.72  225.42   1
   2   1   0 1095.46  345.35   1
   2   1   0  900.14  345.27   1
  -2  -1   0  777.81  345.34   1
  -2  -1   0  928.52  345.25   1
   2  -1   0  992.41  220.17   1
   2   1   1 3990.53 1009.39   1
  -2  -1  -1 3859.85 1010.10   1
  -2   1  -1 4246.78 1009.06   1
   2  -1   1 3747.26 1033.75   1
   2  -1   1 4471.03 1009.10   1
   2   1   1 5521.03 1595.61   1
  -2  -1  -1 4857.46 1595.49   1
  -2   1  -1 4426.54 1010.06   1
  -2   1  -1 3435.81 1595.59   1
   2  -1   1 4133.80 1595.51   1
   2   1   2 1434.65  329.83   1
   2   1   2 1412.57  329.12   1
  -2  -1  -2 1446.14  329.54   1
  -2  -1  -2 1257.01  329.37   1
  -2   1  -2 1392.73  330.05   1
  -2  -1  -2 1180.78  324.47   1
  -2  -1  -2 1288.43  324.35   1
  -2   1  -2 1103.24  324.47   1
  -2   1  -2 1580.02  511.04   1
   2  -1   2 1101.89  324.43   1
   2  -1   2 1687.38  511.06   1
   2   1   3 2231.60  457.03   1
  -2  -1  -3 2075.33  457.39   1
  -2   1  -3 1227.02  455.11   1
  -2   1  -3 2126.15  456.74   1
   2  -1   3 1906.57  455.99   1
   2   1   3 1926.58  714.28   1
  -2  -1  -3 1732.50  453.03   1
  -2  -1  -3 2246.39  714.32   1
  -2   1  -3 1938.18  453.16   1
   2   1   4 2145.75  481.29   1
   2   1   4 1871.12  480.74   1
  -2  -1  -4 1695.71  479.34   1
  -2  -1  -4 1428.42  480.64   1
  -2   1  -4 2056.13  477.13   1
  -2   1  -4 2983.76  752.68   1
  -2   1  -4 1841.75  752.15   1
   2  -1   4 2203.73  752.22   1
   2  -1   4 1678.84  752.22   1
   2   1   5    3.85    5.53   1
  -2  -1  -5   -0.87    4.47   1
  -2   1  -5    0.54    5.35   1
   2  -1   5    1.54    4.93   1
   2   1   5    2.93    6.14   1
  -2  -1  -5    0.73    3.85   1
  -2  -1  -5    4.94    7.73   1
  -2   1  -5   -1.50    4.89   1
  -2   1  -5    1.96    5.70   1
   2  -1   5    2.53    7.56   1
   2   1   6  957.02  239.87   1
   2   1   6 1007.46  238.94   1
  -2  -1  -6  790.68  237.84   1
  -2  -1  -6  943.52  239.52   1
  -2   1  -6  845.37  241.76   1
  -2   1  -6 1041.51  237.58   1
   2  -1   6 1456.22  239.32   1
   2  -1   6 1034.87  238.84   1
  -2  -1  -6  866.26  233.46   1
  -2   1  -6  820.20  365.86   1
   2   1   7  480.83  123.49   1
  -2  -1  -7  543.07  120.52   1
  -2   1  -7  374.12  121.00   1
  -2   1  -7  472.59  120.58   1
   2  -1   7  502.25  121.78   1
   2  -1   7  507.09  123.81   1
   2   1   7  524.00  178.69   1
  -2  -1  -7  455.90  115.38   1
  -2  -1  -7  514.07  178.57   1
  -2   1  -7  395.43  178.44   1
   2   1   8  422.41  116.64   1
   2   1   8  430.42  117.31   1
  -2  -1  -8  474.30  115.52   1
  -2  -1  -8  531.37  116.69   1
  -2   1  -8  441.64  115.47   1
  -2   1  -8  402.79  116.01   1
   2  -1   8  485.06  116.19   1
   2  -1   8  466.32  117.47   1
  -2  -1  -8  470.56  109.77   1
  -2  -1  -8  495.32  109.55   1
  -2   1  -8  376.32  109.00   1
   2   1   9  624.61  114.49   1
  -2  -1  -9  423.27  113.93   1
  -2   1  -9  281.26  111.78   1
  -2  -1  -9  368.41  106.09   1
  -2  -1  -9  419.71  163.83   1
  -2   1  -9  501.21  164.03   1
   2  -1   9  439.19  164.07   1
  -2  -1 -10 1369.16  329.28   1
  -2   1 -10 1347.02  329.60   1
  -2  -1 -10 1372.13  323.91   1
  -2   1 -10 1337.78  323.67   1
  -2  -1 -11 1023.82  275.58   1
   2   1  11 1355.09  421.23   1
  -2  -1 -11  883.14  269.50   1
  -2   1 -11  889.46  269.30   1
  -2   1 -11 1271.83  421.15   1
   2  -1  11 1102.69  420.93   1
  -2   1 -12    0.00  117.95   1
   2   1  12  586.93  171.35   1
  -2  -1 -12    3.10  112.28   1
  -2  -1 -12  412.04  170.91   1
  -2   1 -12  677.58  171.72   1
   2  -1  12  549.13  171.18   1
   2   1  13  253.11   59.44   1
  -2  -1 -13  256.90   61.12   1
  -2   1 -13  236.16   60.33   1
   2  -1  13  200.34   59.10   1
  -2   1 -13    6.12   55.96   1
   2   2   0  123.95   35.13   1
   2   2   0  159.02   38.63   1
  -2  -2   0   52.46   37.85   1
  -2  -2   0  147.04   37.33   1
  -2   2   0   99.28   35.50   1
  -2   2   0  152.52   38.16   1
   2  -2   0  128.29   36.56   1
   2  -2   0  134.99   37.59   1
   2   2   0  138.94   47.15   1
  -2   2   0  177.46   47.18   1
   2  -2   0  110.88   47.13   1
   2   2   1 1928.67  486.14   1
  -2   2  -1 2290.69  486.65   1
  -2   2  -1 1591.30  486.13   1
   2  -2   1 2190.91  486.79   1
   2  -2   1 1968.25  485.96   1
   2   2   1 1634.70  482.73   1
   2   2   1 1986.48  761.43   1
  -2  -2  -1 1856.99  482.66   1
  -2  -2  -1 2337.19  761.30   1
  -2  -2  -1 2439.24  761.39   1
  -2   2  -1 2634.38  483.39   1
   2  -2   1 1840.67  482.91   1
   2   2   2  870.72  208.85   1
   2   2   2  867.58  208.60   1
  -2  -2  -2 1035.91  209.16   1
  -2  -2  -2  794.57  208.12   1
  -2   2  -2 1069.77  208.28   1
  -2   2  -2  741.99  209.03   1
   2  -2   2  941.56  208.81   1
   2  -2   2  710.71  207.82   1
  -2  -2  -2  934.16  203.12   1
  -2   2  -2  754.08  203.06   1
   2  -2   2  721.65  203.00   1
   2   2   3  587.75  170.80   1
  -2   2  -3  673.94  169.67   1
   2  -2   3  559.57  170.87   1
   2   2   3  788.74  258.88   1
  -2  -2  -3  664.84  165.51   1
  -2  -2  -3  816.74  259.02   1
  -2  -2  -3  817.24  258.81   1
  -2   2  -3  690.18  165.72   1
  -2   2  -3  633.01  258.92   1
   2  -2   3  721.17  165.77   1
   2  -2   3  746.85  258.95   1
   2   2   4 1430.92  350.11   1
  -2  -2  -4 1375.03  348.73   1
  -2   2  -4 1216.59  356.41   1
   2   2   4 1688.24  543.75   1
  -2  -2  -4 1298.50  345.51   1
  -2  -2  -4 1347.48  543.59   1
  -2   2  -4 1712.43  544.04   1
  -2   2  -4 1486.20  543.76   1
   2  -2   4 1379.88  543.72   1
[truncated: 226,963 more chars]
